# Supplementary material for: Genetic Characteristics of the Rat Fibroblast Cell Line Rat-1
Source: Cells. 2024 Dec 29;14(1):21. doi: 10.3390/cells14010021 (PMC11719652; doi:10.3390/cells14010021)
Supplement: Supplementary file 1 [file cells-14-00021-s001.zip › Table S1.xlsx]

## Sheet: Sheet 1
Table S1. Gene expression in Rat-1 cells as assessed by NGS
Transcript_Id	Transcript_length	Effective_length	Estimated_counts	TPM	Gene_Id	Gene_name	Gene_description
ENSRNOT00000013608	1737	1567.93	366084	12161.4	ENSRNOG00000009439	Eef1a1	eukaryotic translation elongation factor 1 alpha 1 [Source:RGD Symbol;Acc:67387]
ENSRNOT00000118012	1872	1702.93	370600	11335.4	ENSRNOG00000062337	LOC120102105	18S ribosomal RNA [Source:RGD Symbol;Acc:41236247]
ENSRNOT00000046201	204	62.957	12672	10484	ENSRNOG00000033299	Mt-atp8	mitochondrially encoded ATP synthase membrane subunit 8 [Source:RGD Symbol;Acc:621240]
ENSRNOT00000050156	1545	1375.93	274322	10384.7	ENSRNOG00000034234	Mt-co1	mitochondrially encoded cytochrome c oxidase I [Source:RGD Symbol;Acc:621871]
ENSRNOT00000024430	1765	1595.93	291856	9525.39	ENSRNOG00000018087	Vim	vimentin [Source:RGD Symbol;Acc:621646]
ENSRNOT00000013538	543	374.202	62511.1	8701.22	ENSRNOG00000009884	Lgals1	galectin 1 [Source:RGD Symbol;Acc:69355]
ENSRNOT00000046108	681	512.08	81823	8322.74	ENSRNOG00000031979	Mt-atp6	mitochondrially encoded ATP synthase membrane subunit 6 [Source:RGD Symbol;Acc:621239]
ENSRNOT00000043693	684	515.079	80020	8091.95	ENSRNOG00000030371	Mt-co2	mitochondrially encoded cytochrome c oxidase II [Source:RGD Symbol;Acc:621872]
ENSRNOT00000049683	784	615.061	86864	7356.15	ENSRNOG00000030700	Mt-co3	mitochondrially encoded cytochrome c oxidase III [Source:RGD Symbol;Acc:621873]
ENSRNOT00000005577	348	183.049	20919.8	5952.76	ENSRNOG00000004196	Rps29	ribosomal protein S29 [Source:RGD Symbol;Acc:3596]
ENSRNOT00000050443	1269	1099.93	122500	5800.94	ENSRNOG00000018630	LOC108351137	glyceraldehyde-3-phosphate dehydrogenase [Source:RGD Symbol;Acc:11369796]
ENSRNOT00000105242	1907	1737.93	183811	5508.93	ENSRNOG00000034254	Actb	actin, beta [Source:RGD Symbol;Acc:628837]
ENSRNOT00000006359	716	547.071	54460.1	5185.18	ENSRNOG00000004741	Rpl19	ribosomal protein L19 [Source:RGD Symbol;Acc:621183]
ENSRNOT00000068323	339	174.653	17335	5169.84	ENSRNOG00000042886	Rps28	ribosomal protein S28 [Source:RGD Symbol;Acc:621046]
ENSRNOT00000030919	887	718.033	58574.3	4249.05	ENSRNOG00000022619	Fth1	ferritin heavy chain 1 [Source:RGD Symbol;Acc:2635]
ENSRNOT00000042098	1143	973.932	72994	3903.8	ENSRNOG00000031766	Mt-cyb	mitochondrially encoded cytochrome b [Source:RGD Symbol;Acc:620081]
ENSRNOT00000041241	348	183.049	13018	3704.29	ENSRNOG00000033615	Mt-nd3	mitochondrially encoded NADH:ubiquinone oxidoreductase core subunit 3 [Source:RGD Symbol;Acc:620557]
ENSRNOT00000044608	2235	2065.93	138969	3503.73	ENSRNOG00000034066	Hspa8	heat shock protein family A (Hsp70) member 8 [Source:RGD Symbol;Acc:621725]
ENSRNOT00000108683	4801	4631.93	303922	3417.66	ENSRNOG00000064743	LOC120093067	28S ribosomal RNA [Source:RGD Symbol;Acc:41091831]
ENSRNOT00000040993	1039	869.932	56419	3378.07	ENSRNOG00000031033	Mt-nd2	mitochondrially encoded NADH:ubiquinone oxidoreductase core subunit 2 [Source:RGD Symbol;Acc:620556]
ENSRNOT00000047450	3179	3009.93	194003	3357.22	ENSRNOG00000020266	Eef2	eukaryotic translation elongation factor 2 [Source:RGD Symbol;Acc:61979]
ENSRNOT00000095929	234	84.669	5442.45	3348.1	ENSRNOG00000069384	Ubb-ps1	ubiquitin B, pseudogene 1 [Source:RGD Symbol;Acc:6496493]
ENSRNOT00000025421	609	440.124	27644.2	3271.58	ENSRNOG00000018795	Rpl18a	ribosomal protein L18A [Source:RGD Symbol;Acc:1302976]
ENSRNOT00000028315	915	746.031	42752.1	2984.9	ENSRNOG00000064385	Ftl1	ferritin light chain 1 [Source:RGD Symbol;Acc:61813]
ENSRNOT00000029791	498	329.352	18515.4	2928.21	ENSRNOG00000024603	Rps15	ribosomal protein S15 [Source:RGD Symbol;Acc:62026]
ENSRNOT00000001518	1277	1107.93	61917.7	2910.92	ENSRNOG00000001148	Rplp0	ribosomal protein lateral stalk subunit P0 [Source:RGD Symbol;Acc:621247]
ENSRNOT00000047550	955	786.028	42735	2831.87	ENSRNOG00000030644	Mt-nd1	mitochondrially encoded NADH:ubiquinone oxidoreductase core subunit 1 [Source:RGD Symbol;Acc:620555]
ENSRNOT00000109157	450	281.722	14443.6	2670.44	ENSRNOG00000068445	Rplp2	ribosomal protein lateral stalk subunit P2 [Source:RGD Symbol;Acc:621775]
ENSRNOT00000095224	312	150.029	7590	2635.08	ENSRNOG00000066047	Rpl38-ps9	ribosomal protein L38, pseudogene 9 [Source:RGD Symbol;Acc:1587812]
ENSRNOT00000091873	819	650.051	32503.1	2604.39	ENSRNOG00000027864	Ppia	peptidylprolyl isomerase A [Source:RGD Symbol;Acc:3372]
ENSRNOT00000108494	2278	2108.93	104889	2590.57	ENSRNOG00000036701	Actg1	actin, gamma 1 [Source:RGD Symbol;Acc:1304556]
ENSRNOT00000010180	883	714.035	35387.2	2581.4	ENSRNOG00000007650	Cd63	Cd63 molecule [Source:RGD Symbol;Acc:62080]
ENSRNOT00000008608	569	400.16	19757.5	2571.73	ENSRNOG00000006589	Mif	macrophage migration inhibitory factor [Source:RGD Symbol;Acc:621163]
ENSRNOT00000080988	1545	1375.93	65665.4	2485.81	ENSRNOG00000052802	Aldoa	aldolase, fructose-bisphosphate A [Source:RGD Symbol;Acc:2089]
ENSRNOT00000027246	566	397.164	18705	2453.1	ENSRNOG00000037897	Rps19	ribosomal protein S19 [Source:RGD Symbol;Acc:68440]
ENSRNOT00000028060	503	334.328	15359.9	2393.01	ENSRNOG00000020674	Rpl27	ribosomal protein L27 [Source:RGD Symbol;Acc:621192]
ENSRNOT00000019508	950	781.029	35829.4	2389.47	ENSRNOG00000014179	Rps2	ribosomal protein S2 [Source:RGD Symbol;Acc:619887]
ENSRNOT00000016329	1049	879.932	39341.1	2328.77	ENSRNOG00000011893	Rps3a	ribosomal protein S3a [Source:RGD Symbol;Acc:62078]
ENSRNOT00000022897	348	183.049	8105.55	2306.45	ENSRNOG00000016961	Rps27	ribosomal protein S27 [Source:RGD Symbol;Acc:621045]
ENSRNOT00000076978	1000	830.932	36731.8	2302.53	ENSRNOG00000003201	Rps4x	ribosomal protein S4, X-linked [Source:RGD Symbol;Acc:2324318]
ENSRNOT00000017468	1569	1399.93	61152.8	2275.3	ENSRNOG00000013009	Ldha	lactate dehydrogenase A [Source:RGD Symbol;Acc:2996]
ENSRNOT00000044582	297	136.661	5850	2229.66	ENSRNOG00000031053	Mt-nd4l	mitochondrially encoded NADH:ubiquinone oxidoreductase core subunit 4L [Source:RGD Symbol;Acc:620494]
ENSRNOT00000011314	512	343.292	14511.1	2201.73	ENSRNOG00000008555	Rps20-ps10	ribosomal protein S20, pseudogene 10 [Source:RGD Symbol;Acc:2318734]
ENSRNOT00000083951	864	695.039	29287.5	2194.83	ENSRNOG00000056765	Rpl10	ribosomal protein L10 [Source:RGD Symbol;Acc:621178]
ENSRNOT00000086986	2425	2255.93	94890.5	2190.91	ENSRNOG00000019834	Hsp90ab1	heat shock protein 90 alpha family class B member 1 [Source:RGD Symbol;Acc:1303075]
ENSRNOT00000054976	1712	1542.93	62784.4	2119.5	ENSRNOG00000036701	Actg1	actin, gamma 1 [Source:RGD Symbol;Acc:1304556]
ENSRNOT00000083156	1568	1398.93	56854.1	2116.87	ENSRNOG00000053468	Tuba1a	tubulin, alpha 1A [Source:RGD Symbol;Acc:619717]
ENSRNOT00000044551	910	741.031	29808.6	2095.24	ENSRNOG00000070974	Rpl7a	ribosomal protein L7A [Source:RGD Symbol;Acc:1307586]
ENSRNOT00000042928	1378	1208.93	47580	2049.99	ENSRNOG00000029707	Mt-nd4	mitochondrially encoded NADH:ubiquinone oxidoreductase core subunit 4 [Source:RGD Symbol;Acc:620559]
ENSRNOT00000089074	706	537.073	19920.1	1931.91	ENSRNOG00000054140	Myl6	myosin light chain 6 [Source:RGD Symbol;Acc:1589019]
ENSRNOT00000001383	886	717.034	26123.5	1897.67	ENSRNOG00000001049	Tpt1	tumor protein, translationally-controlled 1 [Source:RGD Symbol;Acc:621623]
ENSRNOT00000043244	363	197.166	7139.78	1886.17	ENSRNOG00000034237	Rpl39	ribosomal protein L39 [Source:RGD Symbol;Acc:3593]
ENSRNOT00000066328	608	439.125	15660.3	1857.55	ENSRNOG00000020595	Rps11	ribosomal protein S11 [Source:RGD Symbol;Acc:621026]
ENSRNOT00000034951	1074	904.932	32095.9	1847.4	ENSRNOG00000025936	Rpl6	ribosomal protein L6 [Source:RGD Symbol;Acc:619826]
ENSRNOT00000014493	510	341.301	11858.9	1809.82	ENSRNOG00000010746	Rpl32	ribosomal protein L32 [Source:RGD Symbol;Acc:621203]
ENSRNOT00000013393	513	344.288	11955.8	1808.77	ENSRNOG00000010105	S100a11	S100 calcium binding protein A11 [Source:RGD Symbol;Acc:1303295]
ENSRNOT00000089407	1197	1027.93	34971.2	1772.04	ENSRNOG00000016896	Rpl3	ribosomal protein L3 [Source:RGD Symbol;Acc:735105]
ENSRNOT00000005370	878	709.035	23628.3	1735.78	ENSRNOG00000003975	Pfn1	profilin 1 [Source:RGD Symbol;Acc:621825]
ENSRNOT00000110793	1488	1318.93	43875.3	1732.71	ENSRNOG00000018630	LOC108351137	glyceraldehyde-3-phosphate dehydrogenase [Source:RGD Symbol;Acc:11369796]
ENSRNOT00000044275	1315	1145.93	38055.4	1729.76	ENSRNOG00000008414	Bsg	basigin (Ok blood group) [Source:RGD Symbol;Acc:2220]
ENSRNOT00000115737	153	31.754	1029	1687.91	ENSRNOG00000069960	LOC120101957	5.8S ribosomal RNA [Source:RGD Symbol;Acc:41012016]
ENSRNOT00000015332	2394	2224.93	71794.8	1680.76	ENSRNOG00000011329	Pkm	pyruvate kinase M1/2 [Source:RGD Symbol;Acc:3337]
ENSRNOT00000003965	1789	1619.93	52263	1680.45	ENSRNOG00000002840	Atp5f1b	ATP synthase F1 subunit beta [Source:RGD Symbol;Acc:621368]
ENSRNOT00000077604	1605	1435.93	46272.3	1678.48	ENSRNOG00000058249	Pgk1	phosphoglycerate kinase 1 [Source:RGD Symbol;Acc:619878]
ENSRNOT00000019162	508	339.306	10606.7	1628.23	ENSRNOG00000014272	Rpl35	ribosomal protein L35 [Source:RGD Symbol;Acc:1303007]
ENSRNOT00000030428	1138	968.932	29676.7	1595.33	ENSRNOG00000023529	Rpl5	ribosomal protein L5 [Source:RGD Symbol;Acc:619825]
ENSRNOT00000114907	1651	1481.93	45113.3	1585.64	ENSRNOG00000017895	Eno1	enolase 1 [Source:RGD Symbol;Acc:2553]
ENSRNOT00000018820	1325	1155.93	34793.4	1567.81	ENSRNOG00000013874	Rplp1	ribosomal protein lateral stalk subunit P1 [Source:RGD Symbol;Acc:621774]
ENSRNOT00000081579	1779	1609.93	48426.2	1566.76	ENSRNOG00000017895	Eno1	enolase 1 [Source:RGD Symbol;Acc:2553]
ENSRNOT00000002194	600	431.129	12862.7	1554.01	ENSRNOG00000001611	Rpl24	ribosomal protein L24 [Source:RGD Symbol;Acc:621191]
ENSRNOT00000015612	458	289.642	8462	1521.74	ENSRNOG00000011647	S100a6	S100 calcium binding protein A6 [Source:RGD Symbol;Acc:620264]
ENSRNOT00000084917	2341	2171.93	61933.3	1485.27	ENSRNOG00000061216	Tubb5	tubulin, beta 5 class I [Source:RGD Symbol;Acc:628596]
ENSRNOT00000012775	2541	2371.93	67262.4	1477.06	ENSRNOG00000008639	Pabpc1	poly(A) binding protein, cytoplasmic 1 [Source:RGD Symbol;Acc:619838]
ENSRNOT00000092867	710	541.072	15262.3	1469.25	ENSRNOG00000008373	Rps7	ribosomal protein S7 [Source:RGD Symbol;Acc:61907]
ENSRNOT00000086310	2657	2487.93	69488.3	1454.79	ENSRNOG00000059714	Hsp90aa1	heat shock protein 90 alpha family class A member 1 [Source:RGD Symbol;Acc:631409]
ENSRNOT00000000603	725	556.069	15445.1	1446.74	ENSRNOG00000000505	Rpl10a	ribosomal protein L10A [Source:RGD Symbol;Acc:620497]
ENSRNOT00000013461	1409	1239.93	33701.9	1415.75	ENSRNOG00000009378	Rpl4	ribosomal protein L4 [Source:RGD Symbol;Acc:619824]
ENSRNOT00000026528	765	596.062	16106.3	1407.46	ENSRNOG00000019453	Rps5	ribosomal protein S5 [Source:RGD Symbol;Acc:3601]
ENSRNOT00000025093	1196	1026.93	26331.9	1335.58	ENSRNOG00000018584	LOC100359583	hypothetical protein LOC100359583 [Source:RGD Symbol;Acc:2323611]
ENSRNOT00000020635	887	718.033	18371.3	1332.68	ENSRNOG00000015335	Rpl13	ribosomal protein L13 [Source:RGD Symbol;Acc:621179]
ENSRNOT00000071965	1724	1554.93	39572.9	1325.61	ENSRNOG00000050585	Pgam1	phosphoglycerate mutase 1 [Source:RGD Symbol;Acc:3312]
ENSRNOT00000065460	744	575.065	14628	1324.94	ENSRNOG00000043342	Gpr15lg	G protein-coupled receptor 15 ligand [Source:RGD Symbol;Acc:1566160]
ENSRNOT00000038677	1358	1188.93	29552.5	1294.69	ENSRNOG00000010362	Anxa2	annexin A2 [Source:RGD Symbol;Acc:621170]
ENSRNOT00000013588	538	369.213	9133.42	1288.5	ENSRNOG00000010189	Rps24	ribosomal protein S24 [Source:RGD Symbol;Acc:621040]
ENSRNOT00000084232	1296	1126.93	27685	1279.6	ENSRNOG00000052620	Rack1	receptor for activated C kinase 1 [Source:RGD Symbol;Acc:69229]
ENSRNOT00000016423	4687	4517.93	107100	1234.75	ENSRNOG00000011292	Col1a2	collagen type I alpha 2 chain [Source:RGD Symbol;Acc:621351]
ENSRNOT00000111199	1723	1553.93	36431.3	1221.16	ENSRNOG00000047374	Gnas	GNAS complex locus [Source:RGD Symbol;Acc:2716]
ENSRNOT00000081355	1459	1289.93	30200	1219.46	ENSRNOG00000053468	Tuba1a	tubulin, alpha 1A [Source:RGD Symbol;Acc:619717]
ENSRNOT00000020647	1531	1361.93	30863.2	1180.36	ENSRNOG00000015290	Tpi1	triosephosphate isomerase 1 [Source:RGD Symbol;Acc:3896]
ENSRNOT00000075397	4925	4755.93	107116	1173.13	ENSRNOG00000046005	Scd2	stearoyl-Coenzyme A desaturase 2 [Source:RGD Symbol;Acc:621177]
ENSRNOT00000014407	368	201.926	4532	1169.03	ENSRNOG00000010807	Cox6c	cytochrome c oxidase subunit 6C [Source:RGD Symbol;Acc:620616]
ENSRNOT00000088391	5416	5246.93	117472	1166.16	ENSRNOG00000058898	Nedd4	NEDD4 E3 ubiquitin protein ligase [Source:RGD Symbol;Acc:3157]
ENSRNOT00000048767	1830	1660.93	37058	1162.14	ENSRNOG00000029971	Mt-nd5	mitochondrially encoded NADH:ubiquinone oxidoreductase core subunit 5 [Source:RGD Symbol;Acc:620560]
ENSRNOT00000005311	5825	5655.93	126091	1161.2	ENSRNOG00000003897	Col1a1	collagen type I alpha 1 chain [Source:RGD Symbol;Acc:61817]
ENSRNOT00000050223	1575	1405.93	31117.3	1152.83	ENSRNOG00000006532	H3f3a	H3.3 histone A [Source:RGD Symbol;Acc:2319910]
ENSRNOT00000100251	707	538.073	11873.2	1149.36	ENSRNOG00000061857	Mgst2	microsomal glutathione S-transferase 2 [Source:RGD Symbol;Acc:1311218]
ENSRNOT00000120014	620	451.119	9935.9	1147.22	ENSRNOG00000023226	S100a10	S100 calcium binding protein A10 [Source:RGD Symbol;Acc:628655]
ENSRNOT00000021725	889	720.033	15715.8	1136.87	ENSRNOG00000016220	Rpl12	ribosomal protein L12 [Source:RGD Symbol;Acc:1565106]
ENSRNOT00000040038	958	789.028	17035	1124.55	ENSRNOG00000030478	AY172581.9	None
ENSRNOT00000006804	1190	1020.93	21948.2	1119.78	ENSRNOG00000005041	Crip2	cysteine-rich protein 2 [Source:RGD Symbol;Acc:1302959]
ENSRNOT00000096961	1498	1328.93	28557.6	1119.3	ENSRNOG00000010362	Anxa2	annexin A2 [Source:RGD Symbol;Acc:621170]
ENSRNOT00000110990	1640	1470.93	31306.7	1108.6	ENSRNOG00000053468	Tuba1a	tubulin, alpha 1A [Source:RGD Symbol;Acc:619717]
ENSRNOT00000073270	1407	1237.93	26329.6	1107.84	ENSRNOG00000007663	Rps6	ribosomal protein S6 [Source:RGD Symbol;Acc:3602]
ENSRNOT00000083666	2805	2635.93	55964.4	1105.88	ENSRNOG00000011329	Pkm	pyruvate kinase M1/2 [Source:RGD Symbol;Acc:3337]
ENSRNOT00000032613	1961	1791.93	37816.3	1099.22	ENSRNOG00000023150	Gpi	glucose-6-phosphate isomerase [Source:RGD Symbol;Acc:2727]
ENSRNOT00000020676	641	472.098	9961.21	1099.03	ENSRNOG00000015320	Atp5mc2	ATP synthase membrane subunit c locus 2 [Source:RGD Symbol;Acc:620051]
ENSRNOT00000031555	944	775.029	16033	1077.52	ENSRNOG00000023546	Hspb1	heat shock protein family B (small) member 1 [Source:RGD Symbol;Acc:61306]
ENSRNOT00000005471	843	674.048	13807	1066.93	ENSRNOG00000004107	Rpl23	ribosomal protein L23 [Source:RGD Symbol;Acc:62067]
ENSRNOT00000001545	569	400.16	8056	1048.61	ENSRNOG00000001170	Cox6a1	cytochrome c oxidase subunit 6A1 [Source:RGD Symbol;Acc:2384]
ENSRNOT00000022348	718	549.07	10976.6	1041.28	ENSRNOG00000016580	Rps23	ribosomal protein S23 [Source:RGD Symbol;Acc:621039]
ENSRNOT00000105106	576	407.153	8135.59	1040.78	ENSRNOG00000064545	Rpl37	ribosomal protein L37 [Source:RGD Symbol;Acc:41394010]
ENSRNOT00000058943	807	638.059	12685	1035.52	ENSRNOG00000017127	Rpl28	ribosomal protein L28 [Source:RGD Symbol;Acc:621193]
ENSRNOT00000023132	963	794.028	15636.2	1025.71	ENSRNOG00000017194	Prdx1	peroxiredoxin 1 [Source:RGD Symbol;Acc:620039]
ENSRNOT00000027976	1051	881.932	17287	1020.97	ENSRNOG00000020618	Rpl13a	ribosomal protein L13A [Source:RGD Symbol;Acc:628697]
ENSRNOT00000035657	1310	1140.93	22249	1015.73	ENSRNOG00000023344	Rpl23a	ribosomal protein L23A [Source:RGD Symbol;Acc:1304897]
ENSRNOT00000015962	1065	895.932	17459.6	1015.05	ENSRNOG00000020660	Cfl1	cofilin 1 [Source:RGD Symbol;Acc:69285]
ENSRNOT00000025217	664	495.088	9644.17	1014.64	ENSRNOG00000018680	Rpl17	ribosomal protein L17 [Source:RGD Symbol;Acc:1303019]
ENSRNOT00000015958	548	379.193	7346	1009.06	ENSRNOG00000011821	S100a4	S100 calcium-binding protein A4 [Source:RGD Symbol;Acc:3245]
ENSRNOT00000086622	756	587.062	11363.9	1008.26	ENSRNOG00000058909	Rps9	ribosomal protein S9 [Source:RGD Symbol;Acc:619889]
ENSRNOT00000020265	655	486.089	9371.48	1004.2	ENSRNOG00000015078	Ifitm3	interferon induced transmembrane protein 3 [Source:RGD Symbol;Acc:1595844]
ENSRNOT00000054958	2411	2241.93	42594.9	989.609	ENSRNOG00000036689	P4hb	prolyl 4-hydroxylase subunit beta [Source:RGD Symbol;Acc:3244]
ENSRNOT00000014849	1070	900.932	16777.9	970.004	ENSRNOG00000011138	Rpl29	ribosomal protein L29 [Source:RGD Symbol;Acc:62069]
ENSRNOT00000115390	475	306.485	5587.38	949.569	ENSRNOG00000016411	Rps12	ribosomal protein S12 [Source:RGD Symbol;Acc:62024]
ENSRNOT00000024601	833	664.049	11971	938.986	ENSRNOG00000018237	Gstp1	glutathione S-transferase pi 1 [Source:RGD Symbol;Acc:2758]
ENSRNOT00000089027	1767	1597.93	28377.3	924.999	ENSRNOG00000051885	LOC100360413	eukaryotic translation elongation factor 1 alpha 1-like [Source:RGD Symbol;Acc:2322143]
ENSRNOT00000114672	1090	920.932	16221.9	917.493	ENSRNOG00000023344	Rpl23a	ribosomal protein L23A [Source:RGD Symbol;Acc:1304897]
ENSRNOT00000014910	652	483.091	8450	911.08	ENSRNOG00000011222	Dynll1	dynein light chain LC8-type 1 [Source:RGD Symbol;Acc:619866]
ENSRNOT00000007100	2007	1837.93	31969	906	ENSRNOG00000005290	Ywhae	tyrosine 3-monooxygenase/tryptophan 5-monooxygenase activation protein, epsilon [Source:RGD Symbol;Acc:62000]
ENSRNOT00000109602	3615	3445.93	59543.3	900.026	ENSRNOG00000010966	Itgb1	integrin subunit beta 1 [Source:RGD Symbol;Acc:2927]
ENSRNOT00000113929	1620	1450.93	24893.7	893.659	ENSRNOG00000036839	Hnrnpa1	heterogeneous nuclear ribonucleoprotein A1 [Source:RGD Symbol;Acc:69234]
ENSRNOT00000067391	391	223.996	3816	887.354	ENSRNOG00000043098	Mt2A	metallothionein 2A [Source:RGD Symbol;Acc:1592345]
ENSRNOT00000028557	2191	2021.93	34389.9	885.918	ENSRNOG00000021031	Grn	granulin precursor [Source:RGD Symbol;Acc:61983]
ENSRNOT00000004290	1661	1491.93	25203.2	879.905	ENSRNOG00000033143	Timp2	TIMP metallopeptidase inhibitor 2 [Source:RGD Symbol;Acc:61312]
ENSRNOT00000005872	996	827.022	13897.1	875.255	ENSRNOG00000004426	Rps27a	ribosomal protein S27a [Source:RGD Symbol;Acc:6489478]
ENSRNOT00000015875	1504	1334.93	22369.3	872.816	ENSRNOG00000023786	Ybx1	Y box binding protein 1 [Source:RGD Symbol;Acc:61843]
ENSRNOT00000082304	1064	894.932	14820.5	862.586	ENSRNOG00000010645	Lgals3	galectin 3 [Source:RGD Symbol;Acc:69356]
ENSRNOT00000112015	2487	2317.93	38249	859.504	ENSRNOG00000063732	H1f0	H1.0 linker histone [Source:RGD Symbol;Acc:2777]
ENSRNOT00000026341	982	813.024	13247	848.68	ENSRNOG00000019459	Oaz1	ornithine decarboxylase antizyme 1 [Source:RGD Symbol;Acc:3219]
ENSRNOT00000027073	712	543.071	8844.14	848.256	ENSRNOG00000019971	Uba52	ubiquitin A-52 residue ribosomal protein fusion product 1 [Source:RGD Symbol;Acc:68344]
ENSRNOT00000021535	1950	1780.93	28786.7	841.923	ENSRNOG00000015812	Tm4sf1	transmembrane 4 L six family member 1 [Source:RGD Symbol;Acc:1309652]
ENSRNOT00000100375	1295	1125.93	18079.3	836.368	ENSRNOG00000030628	Eif4a1	eukaryotic translation initiation factor 4A1 [Source:RGD Symbol;Acc:735141]
ENSRNOT00000015152	1768	1598.93	25565	832.806	ENSRNOG00000011175	Hnrnpa2b1	heterogeneous nuclear ribonucleoprotein A2/B1 [Source:RGD Symbol;Acc:1310403]
ENSRNOT00000019554	1564	1394.93	22253.5	830.947	ENSRNOG00000014453	Anxa5	annexin A5 [Source:RGD Symbol;Acc:2120]
ENSRNOT00000113427	1808	1638.93	26038.1	827.517	ENSRNOG00000003029	Calr	calreticulin [Source:RGD Symbol;Acc:620288]
ENSRNOT00000028084	2673	2503.93	39586	823.47	ENSRNOG00000020684	Vat1	vesicle amine transport 1 [Source:RGD Symbol;Acc:1308943]
ENSRNOT00000033450	1562	1392.93	21922.9	819.777	ENSRNOG00000021438	Tuba1c	tubulin, alpha 1C [Source:RGD Symbol;Acc:1307226]
ENSRNOT00000043218	334	170.049	2651.48	812.164	ENSRNOG00000029052	LOC108352861	40S ribosomal protein S28 pseudogene [Source:RGD Symbol;Acc:11455995]
ENSRNOT00000071708	705	536.073	8349.17	811.237	ENSRNOG00000047931	Tmsb4x	thymosin beta 4, X-linked [Source:RGD Symbol;Acc:621622]
ENSRNOT00000022864	1104	934.932	14497	807.659	ENSRNOG00000016912	Btf3	basic transcription factor 3 [Source:RGD Symbol;Acc:1308095]
ENSRNOT00000018038	482	313.434	4800	797.67	ENSRNOG00000013300	Atp5if1	ATP synthase inhibitory factor subunit 1 [Source:RGD Symbol;Acc:2181]
ENSRNOT00000099814	1610	1440.93	21793	787.775	ENSRNOG00000071138	ENSRNOG00000071138	None
ENSRNOT00000042688	491	322.381	4869.97	786.839	ENSRNOG00000032825	Rpl30l2	ribosomal protein L30-like 2 [Source:RGD Symbol;Acc:2318953]
ENSRNOT00000009046	622	453.116	6772.36	778.501	ENSRNOG00000016387	Rpl34	ribosomal protein L34 [Source:RGD Symbol;Acc:1309402]
ENSRNOT00000022574	881	712.035	10533.2	770.528	ENSRNOG00000016810	Stmn1	stathmin 1 [Source:RGD Symbol;Acc:2992]
ENSRNOT00000096774	2683	2513.93	37188.8	770.527	ENSRNOG00000008195	Ywhaz	tyrosine 3-monooxygenase/tryptophan 5-monooxygenase activation protein, zeta [Source:RGD Symbol;Acc:3980]
ENSRNOT00000030043	620	451.119	6669.15	770.031	ENSRNOG00000026260	Rpl11	ribosomal protein L11 [Source:RGD Symbol;Acc:1308681]
ENSRNOT00000032015	453	284.687	4129	755.451	ENSRNOG00000026605	Ifi27l2b	interferon, alpha-inducible protein 27 like 2B [Source:RGD Symbol;Acc:1559721]
ENSRNOT00000018248	3091	2921.93	42370	755.296	ENSRNOG00000013507	Selenot	selenoprotein T [Source:RGD Symbol;Acc:1359128]
ENSRNOT00000097220	520	351.263	5067.35	751.41	ENSRNOG00000021035	Rpl18	ribosomal protein L18 [Source:RGD Symbol;Acc:621182]
ENSRNOT00000102737	1751	1581.93	22716.8	747.978	ENSRNOG00000023016	Magea9	MAGE family member A9 [Source:RGD Symbol;Acc:1565494]
ENSRNOT00000041984	798	629.06	8932.87	739.652	ENSRNOG00000032635	Rpl8	ribosomal protein L8 [Source:RGD Symbol;Acc:619827]
ENSRNOT00000011494	1367	1197.93	16957.4	737.321	ENSRNOG00000008797	Tmpo	thymopoietin [Source:RGD Symbol;Acc:3875]
ENSRNOT00000024119	1066	896.932	12630	733.454	ENSRNOG00000017914	Cavin3	caveolae associated protein 3 [Source:RGD Symbol;Acc:628755]
ENSRNOT00000079731	3168	2998.93	42044.8	730.254	ENSRNOG00000026963	Hsp90b1	heat shock protein 90 beta family member 1 [Source:RGD Symbol;Acc:1310482]
ENSRNOT00000022550	2217	2047.93	28578.9	726.873	ENSRNOG00000016592	Gnai2	G protein subunit alpha i2 [Source:RGD Symbol;Acc:620243]
ENSRNOT00000005588	962	793.028	10958.3	719.755	ENSRNOG00000004214	Rpl26	ribosomal protein L26 [Source:RGD Symbol;Acc:1310607]
ENSRNOT00000044171	1709	1539.93	21240	718.425	ENSRNOG00000032297	Msmo1	methylsterol monooxygenase 1 [Source:RGD Symbol;Acc:620281]
ENSRNOT00000027305	2475	2305.93	31715.4	716.395	ENSRNOG00000020075	Eef1g	eukaryotic translation elongation factor 1 gamma [Source:RGD Symbol;Acc:1302939]
ENSRNOT00000014177	1857	1687.93	23179	715.267	ENSRNOG00000010331	Ctsb	cathepsin B [Source:RGD Symbol;Acc:621509]
ENSRNOT00000001265	598	429.129	5851.69	710.268	ENSRNOG00000000957	Rpl21	ribosomal protein L21 [Source:RGD Symbol;Acc:68390]
ENSRNOT00000112676	1210	1040.93	14169.6	709.028	ENSRNOG00000067086	Calm2	calmodulin 2 [Source:RGD Symbol;Acc:2258]
ENSRNOT00000081802	1570	1400.93	18958	704.862	ENSRNOG00000060098	Ptms	parathymosin [Source:RGD Symbol;Acc:621529]
ENSRNOT00000079015	1018	848.932	11479	704.307	ENSRNOG00000027864	Ppia	peptidylprolyl isomerase A [Source:RGD Symbol;Acc:3372]
ENSRNOT00000084027	592	423.134	5698.17	701.433	ENSRNOG00000060449	Rps21	ribosomal protein S21 [Source:RGD Symbol;Acc:621038]
ENSRNOT00000034810	547	378.195	5076.8	699.201	ENSRNOG00000028747	Rpl22	ribosomal protein L22 [Source:RGD Symbol;Acc:621189]
ENSRNOT00000049609	1053	883.932	11825.5	696.834	ENSRNOG00000003661	Sumo2	small ubiquitin-like modifier 2 [Source:RGD Symbol;Acc:621761]
ENSRNOT00000041033	1270	1100.93	14667.3	693.935	ENSRNOG00000033765	Eif1	eukaryotic translation initiation factor 1 [Source:RGD Symbol;Acc:1306308]
ENSRNOT00000059735	3364	3194.93	42502	692.909	ENSRNOG00000002052	Ccdc80	coiled-coil domain containing 80 [Source:RGD Symbol;Acc:69421]
ENSRNOT00000033733	1144	974.932	12841.7	686.083	ENSRNOG00000013508	Rpl31	ribosomal protein L31 [Source:RGD Symbol;Acc:621202]
ENSRNOT00000069133	1571	1401.93	18425	684.556	ENSRNOG00000043866	AY172581.24	None
ENSRNOT00000048490	2451	2281.93	29807.7	680.385	ENSRNOG00000030680	Ddx5	DEAD-box helicase 5 [Source:RGD Symbol;Acc:619906]
ENSRNOT00000022892	2331	2161.93	28104	677.103	ENSRNOG00000017032	Atp5f1a	ATP synthase F1 subunit alpha [Source:RGD Symbol;Acc:619993]
ENSRNOT00000004329	1091	921.932	11959.3	675.671	ENSRNOG00000003220	H3f3b	H3.3 histone B [Source:RGD Symbol;Acc:621095]
ENSRNOT00000094457	1130	960.932	12381.7	671.145	ENSRNOG00000018584	LOC100359583	hypothetical protein LOC100359583 [Source:RGD Symbol;Acc:2323611]
ENSRNOT00000038927	781	612.061	7849.44	667.994	ENSRNOG00000026716	Rpl9-ps30	ribosomal protein L9, pseudogene 30 [Source:RGD Symbol;Acc:2321003]
ENSRNOT00000028656	888	719.033	9208.89	667.094	ENSRNOG00000021104	Emp3	epithelial membrane protein 3 [Source:RGD Symbol;Acc:621094]
ENSRNOT00000004091	1755	1585.93	20231.9	664.479	ENSRNOG00000003029	Calr	calreticulin [Source:RGD Symbol;Acc:620288]
ENSRNOT00000081747	1264	1094.93	13914	661.901	ENSRNOG00000054626	Rps8	ribosomal protein S8 [Source:RGD Symbol;Acc:61910]
ENSRNOT00000022507	4638	4468.93	56678	660.601	ENSRNOG00000016617	Wwtr1	WW domain containing transcription regulator 1 [Source:RGD Symbol;Acc:1559609]
ENSRNOT00000025462	2167	1997.93	25106.3	654.532	ENSRNOG00000018566	Ctsl	cathepsin L [Source:RGD Symbol;Acc:2448]
ENSRNOT00000049000	1153	983.932	12297.4	650.996	ENSRNOG00000016731	Tpm2	tropomyosin 2 [Source:RGD Symbol;Acc:1559479]
ENSRNOT00000064744	1176	1006.93	12560.3	649.726	ENSRNOG00000004616	Npm1	nucleophosmin 1 [Source:RGD Symbol;Acc:3192]
ENSRNOT00000109040	876	707.035	8756.49	645.086	ENSRNOG00000054626	Rps8	ribosomal protein S8 [Source:RGD Symbol;Acc:61910]
ENSRNOT00000106407	773	604.061	7450.27	642.421	ENSRNOG00000068764	Ppial4d	peptidylprolyl isomerase A (cyclophilin A)-like 4D [Source:RGD Symbol;Acc:2321083]
ENSRNOT00000099810	539	370.21	4554.69	640.824	ENSRNOG00000054140	Myl6	myosin light chain 6 [Source:RGD Symbol;Acc:1589019]
ENSRNOT00000023072	1509	1339.93	16396.9	637.394	ENSRNOG00000016727	Akr1a1	aldo-keto reductase family 1 member A1 [Source:RGD Symbol;Acc:68346]
ENSRNOT00000026576	952	783.029	9577.05	637.064	ENSRNOG00000019578	Rps16	ribosomal protein S16 [Source:RGD Symbol;Acc:621031]
ENSRNOT00000063787	691	522.076	6354.3	633.962	ENSRNOG00000019007	Rpl14	ribosomal protein L14 [Source:RGD Symbol;Acc:621180]
ENSRNOT00000021048	955	786.028	9566.42	633.928	ENSRNOG00000015278	Myl12b	myosin light chain 12B [Source:RGD Symbol;Acc:628855]
ENSRNOT00000013863	1566	1396.93	16783.8	625.813	ENSRNOG00000010170	Tubb4b	tubulin, beta 4B class IVb [Source:RGD Symbol;Acc:735101]
ENSRNOT00000025225	1436	1266.93	15105.5	621.026	ENSRNOG00000018645	Rpsa	ribosomal protein SA [Source:RGD Symbol;Acc:71026]
ENSRNOT00000023017	1842	1672.93	19919.1	620.184	ENSRNOG00000017123	B2m	beta-2 microglobulin [Source:RGD Symbol;Acc:2189]
ENSRNOT00000003182	1914	1744.93	20693.6	617.712	ENSRNOG00000002331	Aldh3a1	aldehyde dehydrogenase 3 family, member A1 [Source:RGD Symbol;Acc:2088]
ENSRNOT00000010759	1932	1762.93	20824.4	615.269	ENSRNOG00000008140	Rpl15	ribosomal protein L15 [Source:RGD Symbol;Acc:621181]
ENSRNOT00000024712	2710	2540.93	30002.6	615.028	ENSRNOG00000018273	Ncl	nucleolin [Source:RGD Symbol;Acc:3153]
ENSRNOT00000020216	654	485.089	5721.52	614.353	ENSRNOG00000014936	Ifitm2	interferon induced transmembrane protein 2 [Source:RGD Symbol;Acc:69332]
ENSRNOT00000071664	1892	1722.93	20214.8	611.124	ENSRNOG00000050519	Rhoa	ras homolog family member A [Source:RGD Symbol;Acc:619921]
ENSRNOT00000067875	1529	1359.93	15851.7	607.138	ENSRNOG00000043451	Spp1	secreted phosphoprotein 1 [Source:RGD Symbol;Acc:3752]
ENSRNOT00000017868	2257	2087.93	24153	602.537	ENSRNOG00000011763	Serp1	stress-associated endoplasmic reticulum protein 1 [Source:RGD Symbol;Acc:620790]
ENSRNOT00000012296	836	667.048	7692.85	600.701	ENSRNOG00000009263	Ifi27	interferon, alpha-inducible protein 27 [Source:RGD Symbol;Acc:69404]
ENSRNOT00000017486	2036	1866.93	21449.3	598.429	ENSRNOG00000012840	Sparc	secreted protein acidic and cysteine rich [Source:RGD Symbol;Acc:3742]
ENSRNOT00000003611	1011	841.932	9672.85	598.42	ENSRNOG00000002671	Nme2	NME/NM23 nucleoside diphosphate kinase 2 [Source:RGD Symbol;Acc:619877]
ENSRNOT00000004799	1043	873.932	10039.8	598.381	ENSRNOG00000003520	Prdx2	peroxiredoxin 2 [Source:RGD Symbol;Acc:3838]
ENSRNOT00000011208	1418	1248.93	14321.4	597.275	ENSRNOG00000008301	Tagln2	transgelin 2 [Source:RGD Symbol;Acc:1310840]
ENSRNOT00000012478	1202	1032.93	11753.5	592.684	ENSRNOG00000009266	Anp32b	acidic nuclear phosphoprotein 32 family member B [Source:RGD Symbol;Acc:621285]
ENSRNOT00000007794	1651	1481.93	16799.6	590.473	ENSRNOG00000005924	Dstn	destrin, actin depolymerizing factor [Source:RGD Symbol;Acc:1588366]
ENSRNOT00000100646	466	297.558	3368.71	589.685	ENSRNOG00000019106	LOC100365810	40S ribosomal protein S17-like [Source:RGD Symbol;Acc:2318277]
ENSRNOT00000084674	952	783.029	8843.57	588.272	ENSRNOG00000055579	Tmbim6	transmembrane BAX inhibitor motif containing 6 [Source:RGD Symbol;Acc:3842]
ENSRNOT00000092622	753	584.063	6543	583.506	ENSRNOG00000046548	Rhox5	Rhox homeobox family member 5 [Source:RGD Symbol;Acc:3295]
ENSRNOT00000112001	1320	1150.93	12890.5	583.378	ENSRNOG00000052802	Aldoa	aldolase, fructose-bisphosphate A [Source:RGD Symbol;Acc:2089]
ENSRNOT00000009665	1242	1072.93	12013.4	583.207	ENSRNOG00000006865	Laptm4a	lysosomal protein transmembrane 4 alpha [Source:RGD Symbol;Acc:735179]
ENSRNOT00000054957	1718	1548.93	17306.2	581.968	ENSRNOG00000036688	Arhgdia	Rho GDP dissociation inhibitor alpha [Source:RGD Symbol;Acc:1359547]
ENSRNOT00000019844	1783	1613.93	18013	581.339	ENSRNOG00000014426	Lox	lysyl oxidase [Source:RGD Symbol;Acc:3015]
ENSRNOT00000027756	1614	1444.93	16030.5	577.869	ENSRNOG00000020440	Fads2	fatty acid desaturase 2 [Source:RGD Symbol;Acc:68339]
ENSRNOT00000092282	849	680.047	7542.91	577.735	ENSRNOG00000018320	Rps15a	ribosomal protein S15a [Source:RGD Symbol;Acc:619939]
ENSRNOT00000089056	2018	1848.93	20483.5	577.048	ENSRNOG00000015496	Tpm4	tropomyosin 4 [Source:RGD Symbol;Acc:3899]
ENSRNOT00000077786	1760	1590.93	17603.5	576.337	ENSRNOG00000051650	Ywhaq	tyrosine 3-monooxygenase/tryptophan 5-monooxygenase activation protein, theta [Source:RGD Symbol;Acc:3979]
ENSRNOT00000022184	558	389.174	4299.17	575.4	ENSRNOG00000016411	Rps12	ribosomal protein S12 [Source:RGD Symbol;Acc:62024]
ENSRNOT00000032026	499	330.348	3626.93	571.869	ENSRNOG00000024309	Cox6b1	cytochrome c oxidase subunit 6B1 [Source:RGD Symbol;Acc:1584097]
ENSRNOT00000089759	1514	1344.93	14761.8	571.7	ENSRNOG00000056162	Man2b2	mannosidase, alpha, class 2B, member 2 [Source:RGD Symbol;Acc:1308840]
ENSRNOT00000074829	1666	1496.93	16264.9	565.951	ENSRNOG00000050197	Pdia6	protein disulfide isomerase family A, member 6 [Source:RGD Symbol;Acc:628688]
ENSRNOT00000023935	831	662.049	7165.68	563.762	ENSRNOG00000017418	Rps3	ribosomal protein S3 [Source:RGD Symbol;Acc:619888]
ENSRNOT00000000696	2554	2384.93	25776.4	562.958	ENSRNOG00000000571	Psap	prosaposin [Source:RGD Symbol;Acc:3423]
ENSRNOT00000020478	1778	1608.93	17340.3	561.368	ENSRNOG00000015018	Pdia3	protein disulfide isomerase family A, member 3 [Source:RGD Symbol;Acc:68430]
ENSRNOT00000010117	549	380.191	4093	560.75	ENSRNOG00000007407	Ndufa12	NADH:ubiquinone oxidoreductase subunit A12 [Source:RGD Symbol;Acc:1311462]
ENSRNOT00000113477	1316	1146.93	12155.7	552.043	ENSRNOG00000052025	Tle5	TLE family member 5, transcriptional modulator [Source:RGD Symbol;Acc:2731]
ENSRNOT00000087768	478	309.46	3272	550.728	ENSRNOG00000004814	Elob	elongin B [Source:RGD Symbol;Acc:621200]
ENSRNOT00000065065	1309	1139.93	12045.2	550.383	ENSRNOG00000043377	Fdps	farnesyl diphosphate synthase [Source:RGD Symbol;Acc:68953]
ENSRNOT00000101756	1505	1335.93	14095	549.552	ENSRNOG00000064090	Tmsb10	thymosin, beta 10 [Source:RGD Symbol;Acc:62022]
ENSRNOT00000075126	1167	997.932	10515.4	548.85	ENSRNOG00000048226	Hmgn1	high mobility group nucleosome binding domain 1 [Source:RGD Symbol;Acc:1307761]
ENSRNOT00000011507	2602	2432.93	25510.9	546.166	ENSRNOG00000008478	Mmp13	matrix metallopeptidase 13 [Source:RGD Symbol;Acc:620196]
ENSRNOT00000105987	1988	1818.93	18956.8	542.847	ENSRNOG00000019629	Lamp1	lysosomal-associated membrane protein 1 [Source:RGD Symbol;Acc:2989]
ENSRNOT00000014912	3974	3804.93	39562	541.577	ENSRNOG00000011148	Ssr3	signal sequence receptor subunit 3 [Source:RGD Symbol;Acc:621630]
ENSRNOT00000014089	873	704.037	7292	539.485	ENSRNOG00000010549	Tspo	translocator protein [Source:RGD Symbol;Acc:2228]
ENSRNOT00000014704	1229	1059.93	10939	537.562	ENSRNOG00000010830	Slc25a4	solute carrier family 25 member 4 [Source:RGD Symbol;Acc:620352]
ENSRNOT00000019738	2781	2611.93	26884.6	536.131	ENSRNOG00000005535	Ikzf4	IKAROS family zinc finger 4 [Source:RGD Symbol;Acc:2319157]
ENSRNOT00000079854	2388	2218.93	22830.7	535.926	ENSRNOG00000061216	Tubb5	tubulin, beta 5 class I [Source:RGD Symbol;Acc:628596]
ENSRNOT00000025067	2587	2417.93	24770	533.594	ENSRNOG00000018294	Hspa5	heat shock protein family A (Hsp70) member 5 [Source:RGD Symbol;Acc:2843]
ENSRNOT00000026705	3112	2942.93	29859.1	528.476	ENSRNOG00000019638	Lmna	lamin A/C [Source:RGD Symbol;Acc:620456]
ENSRNOT00000016076	1252	1082.93	10891.1	523.839	ENSRNOG00000012062	Npc2	NPC intracellular cholesterol transporter 2 [Source:RGD Symbol;Acc:628756]
ENSRNOT00000023554	3307	3137.93	31519.6	523.198	ENSRNOG00000016552	Hmgcs1	3-hydroxy-3-methylglutaryl-CoA synthase 1 [Source:RGD Symbol;Acc:70970]
ENSRNOT00000064180	804	635.059	6335	519.59	ENSRNOG00000014405	Aprt	adenine phosphoribosyl transferase [Source:RGD Symbol;Acc:1307758]
ENSRNOT00000117146	2956	2786.93	27799.1	519.556	ENSRNOG00000066088	Ubb	ubiquitin B [Source:RGD Symbol;Acc:621562]
ENSRNOT00000074685	454	285.678	2841.02	517.996	ENSRNOG00000046889	Dbi	diazepam binding inhibitor [Source:RGD Symbol;Acc:2490]
ENSRNOT00000058234	556	387.177	3835.59	516.003	ENSRNOG00000001596	Atp5mc3	ATP synthase membrane subunit c locus 3 [Source:RGD Symbol;Acc:620052]
ENSRNOT00000115801	2172	2002.93	19837.5	515.881	ENSRNOG00000015496	Tpm4	tropomyosin 4 [Source:RGD Symbol;Acc:3899]
ENSRNOT00000086091	2063	1893.93	18753	515.745	ENSRNOG00000016831	Serpinh1	serpin family H member 1 [Source:RGD Symbol;Acc:69302]
ENSRNOT00000114051	569	400.16	3925.33	510.941	ENSRNOG00000017418	Rps3	ribosomal protein S3 [Source:RGD Symbol;Acc:619888]
ENSRNOT00000097068	3131	2961.93	29042.4	510.725	ENSRNOG00000052968	Hnrnpa3	heterogeneous nuclear ribonucleoprotein A3 [Source:RGD Symbol;Acc:727807]
ENSRNOT00000087094	792	623.061	6083.91	508.606	ENSRNOG00000001068	Rac1	Rac family small GTPase 1 [Source:RGD Symbol;Acc:619755]
ENSRNOT00000118821	638	469.102	4570.93	507.535	ENSRNOG00000068955	Rps13	ribosomal protein S13 [Source:RGD Symbol;Acc:621027]
ENSRNOT00000065093	1830	1660.93	16181	507.437	ENSRNOG00000043044	Cnn2	calponin 2 [Source:RGD Symbol;Acc:1589807]
ENSRNOT00000020670	943	774.029	7489.84	504.016	ENSRNOG00000014625	Atp5f1d	ATP synthase F1 subunit delta [Source:RGD Symbol;Acc:621372]
ENSRNOT00000114464	1803	1633.93	15791.8	503.414	ENSRNOG00000036688	Arhgdia	Rho GDP dissociation inhibitor alpha [Source:RGD Symbol;Acc:1359547]
ENSRNOT00000108372	936	767.029	7333.53	498.001	ENSRNOG00000005290	Ywhae	tyrosine 3-monooxygenase/tryptophan 5-monooxygenase activation protein, epsilon [Source:RGD Symbol;Acc:62000]
ENSRNOT00000098711	1726	1556.93	14871.6	497.528	ENSRNOG00000018645	Rpsa	ribosomal protein SA [Source:RGD Symbol;Acc:71026]
ENSRNOT00000020443	959	790.028	7538.46	497.014	ENSRNOG00000014846	Anp32a	acidic nuclear phosphoprotein 32 family member A [Source:RGD Symbol;Acc:11508551]
ENSRNOT00000059255	1989	1819.93	17338.1	496.222	ENSRNOG00000003147	Sqstm1	sequestosome 1 [Source:RGD Symbol;Acc:69287]
ENSRNOT00000071796	346	181.176	1724.33	495.734	ENSRNOG00000049229	Pomp	proteasome maturation protein [Source:RGD Symbol;Acc:1305831]
ENSRNOT00000064679	3936	3766.93	35849.2	495.701	ENSRNOG00000004060	Calm1	calmodulin 1 [Source:RGD Symbol;Acc:2257]
ENSRNOT00000041789	1575	1405.93	13262.5	491.35	ENSRNOG00000016638	Gnb1	G protein subunit beta 1 [Source:RGD Symbol;Acc:2718]
ENSRNOT00000059599	1848	1678.93	15775	489.401	ENSRNOG00000029941	Grina	glutamate ionotropic receptor NMDA type subunit associated protein 1 [Source:RGD Symbol;Acc:628873]
ENSRNOT00000073429	2261	2091.93	19455	484.409	ENSRNOG00000046345	Rpn1	ribophorin I [Source:RGD Symbol;Acc:3594]
ENSRNOT00000102498	2812	2642.93	24501.4	482.874	ENSRNOG00000057823	Ubc	ubiquitin C [Source:RGD Symbol;Acc:621244]
ENSRNOT00000114161	1410	1240.93	11495.3	482.505	ENSRNOG00000016478	Eif5a	eukaryotic translation initiation factor 5A [Source:RGD Symbol;Acc:1308029]
ENSRNOT00000107117	1016	846.932	7812.86	480.496	ENSRNOG00000000490	Rps10l1	ribosomal protein S10-like 1 [Source:RGD Symbol;Acc:2323006]
ENSRNOT00000023469	1871	1701.93	15694.5	480.325	ENSRNOG00000017427	Pfn2	profilin 2 [Source:RGD Symbol;Acc:621826]
ENSRNOT00000003550	979	810.026	7455.07	479.382	ENSRNOG00000002632	Naca	nascent polypeptide associated complex subunit alpha [Source:RGD Symbol;Acc:1308642]
ENSRNOT00000028555	662	493.089	4520.52	477.521	ENSRNOG00000021035	Rpl18	ribosomal protein L18 [Source:RGD Symbol;Acc:621182]
ENSRNOT00000001911	1651	1481.93	13562.3	476.687	ENSRNOG00000001409	Gnb2	G protein subunit beta 2 [Source:RGD Symbol;Acc:69319]
ENSRNOT00000028481	582	413.148	3766.89	474.904	ENSRNOG00000020982	LOC687780	similar to Finkel-Biskis-Reilly murine sarcoma virusubiquitously expressed [Source:RGD Symbol;Acc:1597505]
ENSRNOT00000113730	470	301.526	2743.71	473.959	ENSRNOG00000024603	Rps15	ribosomal protein S15 [Source:RGD Symbol;Acc:62026]
ENSRNOT00000115392	1515	1345.93	12118.5	468.979	ENSRNOG00000051650	Ywhaq	tyrosine 3-monooxygenase/tryptophan 5-monooxygenase activation protein, theta [Source:RGD Symbol;Acc:3979]
ENSRNOT00000001315	1280	1110.93	9926.48	465.411	ENSRNOG00000000991	Arpc1b	actin related protein 2/3 complex, subunit 1B [Source:RGD Symbol;Acc:2155]
ENSRNOT00000100687	815	646.058	5742.79	462.999	ENSRNOG00000004883	Erh	ERH, mRNA splicing and mitosis factor [Source:RGD Symbol;Acc:1595409]
ENSRNOT00000002885	710	541.072	4807.14	462.765	ENSRNOG00000002115	Sod1	superoxide dismutase 1 [Source:RGD Symbol;Acc:3731]
ENSRNOT00000099991	2560	2390.93	21177	461.344	ENSRNOG00000000957	Rpl21	ribosomal protein L21 [Source:RGD Symbol;Acc:68390]
ENSRNOT00000024106	1619	1449.93	12737.5	457.579	ENSRNOG00000017895	Eno1	enolase 1 [Source:RGD Symbol;Acc:2553]
ENSRNOT00000110905	8058	7888.93	68727	453.772	ENSRNOG00000014288	Fn1	fibronectin 1 [Source:RGD Symbol;Acc:2624]
ENSRNOT00000022977	1051	881.932	7683	453.758	ENSRNOG00000016930	Ube2s	ubiquitin-conjugating enzyme E2S [Source:RGD Symbol;Acc:1564746]
ENSRNOT00000068435	942	773.029	6693.75	451.027	ENSRNOG00000029682	Clic1	chloride intracellular channel 1 [Source:RGD Symbol;Acc:1303043]
ENSRNOT00000091551	2573	2403.93	20796	450.595	ENSRNOG00000054286	Rrm2	ribonucleotide reductase regulatory subunit M2 [Source:RGD Symbol;Acc:1598310]
ENSRNOT00000090977	698	529.075	4574.36	450.342	ENSRNOG00000050473	Rps27l	ribosomal protein S27-like [Source:RGD Symbol;Acc:1595396]
ENSRNOT00000105296	2018	1848.93	15927	448.686	ENSRNOG00000010079	Car3	carbonic anhydrase 3 [Source:RGD Symbol;Acc:2241]
ENSRNOT00000008329	562	393.169	3383	448.179	ENSRNOG00000006345	Sec61b	SEC61 translocon subunit beta [Source:RGD Symbol;Acc:1304997]
ENSRNOT00000111518	853	684.046	5883.3	447.986	ENSRNOG00000015278	Myl12b	myosin light chain 12B [Source:RGD Symbol;Acc:628855]
ENSRNOT00000073688	541	372.205	3198.55	447.609	ENSRNOG00000048342	Tbca	tubulin folding cofactor A [Source:RGD Symbol;Acc:1311538]
ENSRNOT00000012376	4045	3875.93	33176	445.837	ENSRNOG00000009275	Kpnb1	karyopherin subunit beta 1 [Source:RGD Symbol;Acc:2909]
ENSRNOT00000097939	3150	2980.93	25407	443.946	ENSRNOG00000069303	Sh3bgrl	SH3 domain binding glutamate-rich protein like [Source:RGD Symbol;Acc:1560520]
ENSRNOT00000023664	1321	1151.93	9787.15	442.546	ENSRNOG00000017469	Anxa1	annexin A1 [Source:RGD Symbol;Acc:2118]
ENSRNOT00000009233	2664	2494.93	21149.9	441.549	ENSRNOG00000006859	Insig1	insulin induced gene 1 [Source:RGD Symbol;Acc:708457]
ENSRNOT00000024033	646	477.094	4016.95	438.552	ENSRNOG00000017817	Cox4i1	cytochrome c oxidase subunit 4i1 [Source:RGD Symbol;Acc:68374]
ENSRNOT00000046102	3194	3024.93	25366	436.782	ENSRNOG00000034242	Vcp	valosin-containing protein [Source:RGD Symbol;Acc:621595]
ENSRNOT00000080028	1810	1640.93	13648	433.219	ENSRNOG00000060229	Arf1	ADP-ribosylation factor 1 [Source:RGD Symbol;Acc:621270]
ENSRNOT00000005368	1666	1496.93	12430.6	432.531	ENSRNOG00000003846	Pitpna	phosphatidylinositol transfer protein, alpha [Source:RGD Symbol;Acc:61885]
ENSRNOT00000007259	2310	2140.93	17735	431.476	ENSRNOG00000005424	Odc1	ornithine decarboxylase 1 [Source:RGD Symbol;Acc:3227]
ENSRNOT00000037608	1170	1000.93	8268.32	430.27	ENSRNOG00000021808	Tecr	trans-2,3-enoyl-CoA reductase [Source:RGD Symbol;Acc:620376]
ENSRNOT00000114086	2037	1867.93	15425.8	430.146	ENSRNOG00000019189	Acat2	acetyl-CoA acetyltransferase 2 [Source:RGD Symbol;Acc:1359366]
ENSRNOT00000037946	1951	1781.93	14713.3	430.078	ENSRNOG00000021317	Cct2	chaperonin containing TCP1 subunit 2 [Source:RGD Symbol;Acc:1359143]
ENSRNOT00000021017	1271	1101.93	9058	428.16	ENSRNOG00000015221	Eif3f	eukaryotic translation initiation factor 3, subunit F [Source:RGD Symbol;Acc:1306112]
ENSRNOT00000093558	1039	869.932	7144.92	427.8	ENSRNOG00000019578	Rps16	ribosomal protein S16 [Source:RGD Symbol;Acc:621031]
ENSRNOT00000117088	1887	1717.93	14093.7	427.315	ENSRNOG00000020660	Cfl1	cofilin 1 [Source:RGD Symbol;Acc:69285]
ENSRNOT00000049942	3601	3431.93	27872	423.017	ENSRNOG00000003343	Canx	calnexin [Source:RGD Symbol;Acc:2266]
ENSRNOT00000015956	2330	2160.93	17490.8	421.596	ENSRNOG00000011782	Got2	glutamic-oxaloacetic transaminase 2 [Source:RGD Symbol;Acc:2722]
ENSRNOT00000009985	3111	2941.93	23688.9	419.413	ENSRNOG00000007234	Cyp51	cytochrome P450, family 51 [Source:RGD Symbol;Acc:2481]
ENSRNOT00000022343	1328	1158.93	9297.67	417.874	ENSRNOG00000016478	Eif5a	eukaryotic translation initiation factor 5A [Source:RGD Symbol;Acc:1308029]
ENSRNOT00000045256	991	822.022	6538.83	414.329	ENSRNOG00000039496	Plp2	proteolipid protein 2 [Source:RGD Symbol;Acc:1587363]
ENSRNOT00000009870	2796	2626.93	20893.9	414.285	ENSRNOG00000006756	Maged1	MAGE family member D1 [Source:RGD Symbol;Acc:70898]
ENSRNOT00000100770	400	232.704	1838	411.406	ENSRNOG00000067979	Uqcrq	ubiquinol-cytochrome c reductase, complex III subunit VII [Source:RGD Symbol;Acc:1562350]
ENSRNOT00000005286	2012	1842.93	14513.2	410.187	ENSRNOG00000003890	Nap1l1	nucleosome assembly protein 1-like 1 [Source:RGD Symbol;Acc:71094]
ENSRNOT00000005786	1137	967.932	7581.79	407.996	ENSRNOG00000004252	Eif3h	eukaryotic translation initiation factor 3, subunit H [Source:RGD Symbol;Acc:735178]
ENSRNOT00000082066	3986	3816.93	29872	407.642	ENSRNOG00000055446	Amfr	autocrine motility factor receptor [Source:RGD Symbol;Acc:1311551]
ENSRNOT00000003787	1669	1499.93	11693.2	406.061	ENSRNOG00000002642	Ptges3	prostaglandin E synthase 3 [Source:RGD Symbol;Acc:1561913]
ENSRNOT00000066676	1840	1670.93	13011	405.584	ENSRNOG00000005157	Rbbp7	RB binding protein 7, chromatin remodeling factor [Source:RGD Symbol;Acc:620125]
ENSRNOT00000023447	4354	4184.93	32584.5	405.556	ENSRNOG00000016924	Acly	ATP citrate lyase [Source:RGD Symbol;Acc:2018]
ENSRNOT00000014807	966	797.028	6193	404.721	ENSRNOG00000010977	Igfbp6	insulin-like growth factor binding protein 6 [Source:RGD Symbol;Acc:2877]
ENSRNOT00000076292	2419	2249.93	17452.1	404.024	ENSRNOG00000051151	Gmps	guanine monophosphate synthase [Source:RGD Symbol;Acc:1310063]
ENSRNOT00000036366	1067	897.932	6945.3	402.881	ENSRNOG00000014635	Clta	clathrin, light chain A [Source:RGD Symbol;Acc:70919]
ENSRNOT00000019265	1442	1272.93	9827.27	402.121	ENSRNOG00000014289	Arpc2	actin related protein 2/3 complex, subunit 2 [Source:RGD Symbol;Acc:1305848]
ENSRNOT00000001894	1565	1395.93	10746.1	400.974	ENSRNOG00000025001	Pcolce	procollagen C-endopeptidase enhancer [Source:RGD Symbol;Acc:3270]
ENSRNOT00000092993	1479	1309.93	10010.2	398.036	ENSRNOG00000019638	Lmna	lamin A/C [Source:RGD Symbol;Acc:620456]
ENSRNOT00000044477	3391	3221.93	24546.2	396.822	ENSRNOG00000033790	Hnrnpu	heterogeneous nuclear ribonucleoprotein U [Source:RGD Symbol;Acc:620372]
ENSRNOT00000030558	773	604.061	4600	396.648	ENSRNOG00000022860	Swi5	SWI5 homologous recombination repair protein [Source:RGD Symbol;Acc:1559966]
ENSRNOT00000077331	2200	2030.93	15437.7	395.928	ENSRNOG00000015461	Serpine2	serpin family E member 2 [Source:RGD Symbol;Acc:3748]
ENSRNOT00000095185	3323	3153.93	23846.5	393.823	ENSRNOG00000010186	Cdv3	carnitine deficiency-associated gene expressed in ventricle 3 [Source:RGD Symbol;Acc:1359113]
ENSRNOT00000082107	3745	3575.93	26905	391.897	ENSRNOG00000060753	Esyt1	extended synaptotagmin 1 [Source:RGD Symbol;Acc:3053]
ENSRNOT00000111115	937	768.029	5768.51	391.214	ENSRNOG00000042983	Nudt21	nudix hydrolase 21 [Source:RGD Symbol;Acc:1305766]
ENSRNOT00000000635	1782	1612.93	12069.2	389.755	ENSRNOG00000000527	Mtch1	mitochondrial carrier 1 [Source:RGD Symbol;Acc:1309262]
ENSRNOT00000068185	1728	1558.93	11626.7	388.47	ENSRNOG00000005480	Ybx3	Y box binding protein 3 [Source:RGD Symbol;Acc:621056]
ENSRNOT00000016447	802	633.06	4697	386.46	ENSRNOG00000012081	Txn1	thioredoxin 1 [Source:RGD Symbol;Acc:621157]
ENSRNOT00000057585	8061	7891.93	58295.1	384.749	ENSRNOG00000014288	Fn1	fibronectin 1 [Source:RGD Symbol;Acc:2624]
ENSRNOT00000087150	706	537.073	3965.35	384.571	ENSRNOG00000058006	Sncg	synuclein, gamma [Source:RGD Symbol;Acc:70996]
ENSRNOT00000078317	1262	1092.93	8033.35	382.853	ENSRNOG00000014289	Arpc2	actin related protein 2/3 complex, subunit 2 [Source:RGD Symbol;Acc:1305848]
ENSRNOT00000022828	937	768.029	5596.28	379.534	ENSRNOG00000016781	Ppib	peptidylprolyl isomerase B [Source:RGD Symbol;Acc:620312]
ENSRNOT00000014637	2159	1989.93	14486	379.174	ENSRNOG00000010800	Hadhb	hydroxyacyl-CoA dehydrogenase trifunctional multienzyme complex subunit beta [Source:RGD Symbol;Acc:620513]
ENSRNOT00000028390	2377	2207.93	15931.6	375.839	ENSRNOG00000020889	Nucb1	nucleobindin 1 [Source:RGD Symbol;Acc:620030]
ENSRNOT00000098312	1991	1821.93	13084.3	374.065	ENSRNOG00000012840	Sparc	secreted protein acidic and cysteine rich [Source:RGD Symbol;Acc:3742]
ENSRNOT00000086590	2432	2262.93	16250	374.034	ENSRNOG00000053086	Selenop	selenoprotein P [Source:RGD Symbol;Acc:3660]
ENSRNOT00000082953	1234	1064.93	7629.84	373.184	ENSRNOG00000051615	Hmgn2	high mobility group nucleosomal binding domain 2 [Source:RGD Symbol;Acc:620649]
ENSRNOT00000082300	483	314.426	2243.73	371.69	ENSRNOG00000051624	Hspe1	heat shock protein family E (Hsp10) member 1 [Source:RGD Symbol;Acc:2844]
ENSRNOT00000114398	2063	1893.93	13437.9	369.57	ENSRNOG00000050197	Pdia6	protein disulfide isomerase family A, member 6 [Source:RGD Symbol;Acc:628688]
ENSRNOT00000066589	2262	2092.93	14811.5	368.616	ENSRNOG00000014525	Hspd1	heat shock protein family D (Hsp60) member 1 [Source:RGD Symbol;Acc:621314]
ENSRNOT00000057222	669	500.084	3525.39	367.192	ENSRNOG00000011494	Rpl36a	ribosomal protein L36A [Source:RGD Symbol;Acc:1306640]
ENSRNOT00000097479	1849	1679.93	11801.4	365.907	ENSRNOG00000013009	Ldha	lactate dehydrogenase A [Source:RGD Symbol;Acc:2996]
ENSRNOT00000013563	2088	1918.93	13458.4	365.31	ENSRNOG00000009683	Sdcbp	syndecan binding protein [Source:RGD Symbol;Acc:621497]
ENSRNOT00000014180	1642	1472.93	10330	365.296	ENSRNOG00000010079	Car3	carbonic anhydrase 3 [Source:RGD Symbol;Acc:2241]
ENSRNOT00000059501	918	749.031	5216.5	362.751	ENSRNOG00000018774	Rps14	ribosomal protein S14 [Source:RGD Symbol;Acc:62025]
ENSRNOT00000004911	2312	2142.93	14803	359.807	ENSRNOG00000003689	Nono	non-POU domain containing, octamer-binding [Source:RGD Symbol;Acc:1549738]
ENSRNOT00000014817	1769	1599.93	10991.8	357.846	ENSRNOG00000011020	Eif3l	eukaryotic translation initiation factor 3, subunit L [Source:RGD Symbol;Acc:1308230]
ENSRNOT00000090739	1695	1525.93	10462	357.115	ENSRNOG00000006615	Mtap	methylthioadenosine phosphorylase [Source:RGD Symbol;Acc:1310114]
ENSRNOT00000078349	2730	2560.93	17517.9	356.298	ENSRNOG00000011796	C1r	complement C1r [Source:RGD Symbol;Acc:1309091]
ENSRNOT00000114091	1282	1112.93	7596.77	355.54	ENSRNOG00000003890	Nap1l1	nucleosome assembly protein 1-like 1 [Source:RGD Symbol;Acc:71094]
ENSRNOT00000031891	1814	1644.93	11208.2	354.908	ENSRNOG00000023360	Fus	Fus RNA binding protein [Source:RGD Symbol;Acc:1308864]
ENSRNOT00000008736	1097	927.932	6310.66	354.232	ENSRNOG00000006542	Atp6v0c	ATPase H+ transporting V0 subunit C [Source:RGD Symbol;Acc:621394]
ENSRNOT00000085355	1013	843.932	5716.68	352.83	ENSRNOG00000012630	Rhoc	ras homolog family member C [Source:RGD Symbol;Acc:1304965]
ENSRNOT00000046519	372	205.742	1385.05	350.647	ENSRNOG00000034180	Rpl37l1	ribosomal protein L37-like1 [Source:RGD Symbol;Acc:621204]
ENSRNOT00000001066	2136	1966.93	13235.9	350.503	ENSRNOG00000029360	Serinc1	serine incorporator 1 [Source:RGD Symbol;Acc:727843]
ENSRNOT00000083843	2404	2234.93	15024.2	350.15	ENSRNOG00000014562	Hnrnpf	heterogeneous nuclear ribonucleoprotein F [Source:RGD Symbol;Acc:620366]
ENSRNOT00000001794	2467	2297.93	15432.3	349.801	ENSRNOG00000001316	Anapc5	anaphase-promoting complex subunit 5 [Source:RGD Symbol;Acc:1306125]
ENSRNOT00000033537	432	263.985	1770.16	349.27	ENSRNOG00000027049	Atp5mf	ATP synthase membrane subunit f [Source:RGD Symbol;Acc:1596067]
ENSRNOT00000012883	2792	2622.93	17540.1	348.315	ENSRNOG00000009550	Sqle	squalene epoxidase [Source:RGD Symbol;Acc:3755]
ENSRNOT00000116454	1327	1157.93	7721.88	347.351	ENSRNOG00000017469	Anxa1	annexin A1 [Source:RGD Symbol;Acc:2118]
ENSRNOT00000083427	851	682.047	4533.22	346.195	ENSRNOG00000019007	Rpl14	ribosomal protein L14 [Source:RGD Symbol;Acc:621180]
ENSRNOT00000099306	1381	1211.93	8034.67	345.318	ENSRNOG00000029682	Clic1	chloride intracellular channel 1 [Source:RGD Symbol;Acc:1303043]
ENSRNOT00000006591	2982	2812.93	18642.9	345.209	ENSRNOG00000004616	Npm1	nucleophosmin 1 [Source:RGD Symbol;Acc:3192]
ENSRNOT00000110971	1042	872.932	5779.97	344.885	ENSRNOG00000019459	Oaz1	ornithine decarboxylase antizyme 1 [Source:RGD Symbol;Acc:3219]
ENSRNOT00000095450	1120	950.932	6293.72	344.736	ENSRNOG00000051615	Hmgn2	high mobility group nucleosomal binding domain 2 [Source:RGD Symbol;Acc:620649]
ENSRNOT00000097784	3376	3206.93	21117.9	342.996	ENSRNOG00000002746	Fstl1	follistatin-like 1 [Source:RGD Symbol;Acc:68955]
ENSRNOT00000011580	2416	2246.93	14673.9	340.16	ENSRNOG00000008676	Emp1	epithelial membrane protein 1 [Source:RGD Symbol;Acc:2552]
ENSRNOT00000006190	2865	2695.93	17593.4	339.915	ENSRNOG00000004612	Ppp1cb	protein phosphatase 1 catalytic subunit beta [Source:RGD Symbol;Acc:3376]
ENSRNOT00000105986	963	794.028	5170.32	339.164	ENSRNOG00000016220	Rpl12	ribosomal protein L12 [Source:RGD Symbol;Acc:1565106]
ENSRNOT00000008276	636	467.103	3037.12	338.671	ENSRNOG00000006283	LOC100359922	60S ribosomal protein L13-like [Source:RGD Symbol;Acc:2323122]
ENSRNOT00000066084	396	228.827	1485.06	338.039	ENSRNOG00000042903	Cox7a2	cytochrome c oxidase subunit 7A2 [Source:RGD Symbol;Acc:68365]
ENSRNOT00000015886	2886	2716.93	17417.9	333.923	ENSRNOG00000011632	Cct5	chaperonin containing TCP1 subunit 5 [Source:RGD Symbol;Acc:735161]
ENSRNOT00000025824	1964	1794.93	11496.4	333.613	ENSRNOG00000019090	Cct3	chaperonin containing TCP1 subunit 3 [Source:RGD Symbol;Acc:735038]
ENSRNOT00000003674	461	292.608	1873.87	333.566	ENSRNOG00000002721	Ndufb4	NADH:ubiquinone oxidoreductase subunit B4 [Source:RGD Symbol;Acc:1307072]
ENSRNOT00000109154	8353	8183.93	52174.6	332.067	ENSRNOG00000054890	Flna	filamin A [Source:RGD Symbol;Acc:1560614]
ENSRNOT00000027834	3285	3115.93	19850	331.818	ENSRNOG00000020480	Fads1	fatty acid desaturase 1 [Source:RGD Symbol;Acc:621678]
ENSRNOT00000111669	1547	1377.93	8770.28	331.524	ENSRNOG00000036852	Pcbp2	poly(rC) binding protein 2 [Source:RGD Symbol;Acc:1309626]
ENSRNOT00000096367	1222	1052.93	6683.02	330.599	ENSRNOG00000017469	Anxa1	annexin A1 [Source:RGD Symbol;Acc:2118]
ENSRNOT00000100252	4711	4541.93	28723.5	329.401	ENSRNOG00000068956	Rpl8-ps7	ribosomal protein L8, pseudogene 7 [Source:RGD Symbol;Acc:2322732]
ENSRNOT00000014439	1674	1504.93	9515.27	329.331	ENSRNOG00000010747	Dap	death-associated protein [Source:RGD Symbol;Acc:620641]
ENSRNOT00000035628	1715	1545.93	9762.16	328.915	ENSRNOG00000008195	Ywhaz	tyrosine 3-monooxygenase/tryptophan 5-monooxygenase activation protein, zeta [Source:RGD Symbol;Acc:3980]
ENSRNOT00000004956	4787	4617.93	29038	327.528	ENSRNOG00000003357	Col3a1	collagen type III alpha 1 chain [Source:RGD Symbol;Acc:71029]
ENSRNOT00000083446	2973	2803.93	17542	325.867	ENSRNOG00000057367	Glud1	glutamate dehydrogenase 1 [Source:RGD Symbol;Acc:2708]
ENSRNOT00000002732	761	592.062	3694.92	325.062	ENSRNOG00000001991	Atp5po	ATP synthase peripheral stalk subunit OSCP [Source:RGD Symbol;Acc:621379]
ENSRNOT00000013582	1363	1193.93	7450.57	325.041	ENSRNOG00000009982	Pnp	purine nucleoside phosphorylase [Source:RGD Symbol;Acc:1597189]
ENSRNOT00000065633	3005	2835.93	17668	324.504	ENSRNOG00000003256	Ccng1	cyclin G1 [Source:RGD Symbol;Acc:2295]
ENSRNOT00000025980	3017	2847.93	17704.5	323.805	ENSRNOG00000019113	Hnrnpk	heterogeneous nuclear ribonucleoprotein K [Source:RGD Symbol;Acc:71058]
ENSRNOT00000103722	1653	1483.93	9209.76	323.268	ENSRNOG00000058412	Morf4l1	mortality factor 4 like 1 [Source:RGD Symbol;Acc:1307938]
ENSRNOT00000093840	1843	1673.93	10372.2	322.746	ENSRNOG00000002389	Morf4l2	mortality factor 4 like 2 [Source:RGD Symbol;Acc:1359471]
ENSRNOT00000027734	764	595.062	3677	321.855	ENSRNOG00000020460	Banf1	BAF nuclear assembly factor 1 [Source:RGD Symbol;Acc:620662]
ENSRNOT00000027809	961	792.028	4876	320.665	ENSRNOG00000037247	Rras	RAS related [Source:RGD Symbol;Acc:1311443]
ENSRNOT00000087765	2641	2471.93	15178.2	319.825	ENSRNOG00000002436	Mmd	monocyte to macrophage differentiation-associated [Source:RGD Symbol;Acc:1592079]
ENSRNOT00000024012	2887	2717.93	16678	319.62	ENSRNOG00000028498	Wdr1	WD repeat domain 1 [Source:RGD Symbol;Acc:1305789]
ENSRNOT00000031796	1124	954.932	5848.47	319.006	ENSRNOG00000025602	Cdk4	cyclin-dependent kinase 4 [Source:RGD Symbol;Acc:621120]
ENSRNOT00000009402	3897	3727.93	22776	318.228	ENSRNOG00000006787	Dhcr24	24-dehydrocholesterol reductase [Source:RGD Symbol;Acc:1306529]
ENSRNOT00000041328	1225	1055.93	6412.97	316.339	ENSRNOG00000030963	LOC108351137	glyceraldehyde-3-phosphate dehydrogenase [Source:RGD Symbol;Acc:11369796]
ENSRNOT00000012847	1951	1781.93	10808	315.924	ENSRNOG00000009642	Cct4	chaperonin containing TCP1 subunit 4 [Source:RGD Symbol;Acc:727937]
ENSRNOT00000018711	2508	2338.93	14164.8	315.445	ENSRNOG00000013492	Cap1	cyclase associated actin cytoskeleton regulatory protein 1 [Source:RGD Symbol;Acc:620309]
ENSRNOT00000113937	1091	921.932	5575.52	315.003	ENSRNOG00000006542	Atp6v0c	ATPase H+ transporting V0 subunit C [Source:RGD Symbol;Acc:621394]
ENSRNOT00000011945	2109	1939.93	11717.5	314.614	ENSRNOG00000008816	Gpnmb	glycoprotein nmb [Source:RGD Symbol;Acc:71008]
ENSRNOT00000026395	2130	1960.93	11837.9	314.443	ENSRNOG00000019445	Msln	mesothelin [Source:RGD Symbol;Acc:69333]
ENSRNOT00000028188	4236	4066.93	24432	312.911	ENSRNOG00000020715	Ddb1	damage-specific DNA binding protein 1 [Source:RGD Symbol;Acc:621889]
ENSRNOT00000116510	3007	2837.93	17045.6	312.852	ENSRNOG00000008639	Pabpc1	poly(A) binding protein, cytoplasmic 1 [Source:RGD Symbol;Acc:619838]
ENSRNOT00000010433	3080	2910.93	17440.9	312.079	ENSRNOG00000007763	Plod1	procollagen-lysine, 2-oxoglutarate 5-dioxygenase 1 [Source:RGD Symbol;Acc:621382]
ENSRNOT00000028887	1473	1303.93	7777	310.66	ENSRNOG00000021264	Pcna	proliferating cell nuclear antigen [Source:RGD Symbol;Acc:3269]
ENSRNOT00000108526	3899	3729.93	22164.2	309.514	ENSRNOG00000017158	Eif4g2	eukaryotic translation initiation factor 4, gamma 2 [Source:RGD Symbol;Acc:1305294]
ENSRNOT00000025282	1409	1239.93	7345.64	308.575	ENSRNOG00000018708	Ppp1ca	protein phosphatase 1 catalytic subunit alpha [Source:RGD Symbol;Acc:3375]
ENSRNOT00000098875	1193	1023.93	6061.17	308.329	ENSRNOG00000039496	Plp2	proteolipid protein 2 [Source:RGD Symbol;Acc:1587363]
ENSRNOT00000112085	1559	1389.93	8226.91	308.299	ENSRNOG00000033426	Cdc37	cell division cycle 37, HSP90 cochaperone [Source:RGD Symbol;Acc:71006]
ENSRNOT00000086633	2962	2792.93	16513	307.96	ENSRNOG00000059947	Sdc1	syndecan 1 [Source:RGD Symbol;Acc:3648]
ENSRNOT00000105080	471	302.518	1785.4	307.407	ENSRNOG00000063636	Gng5	G protein subunit gamma 5 [Source:RGD Symbol;Acc:620807]
ENSRNOT00000113270	2468	2298.93	13544.7	306.883	ENSRNOG00000007048	Rap1b	RAP1B, member of RAS oncogene family [Source:RGD Symbol;Acc:620577]
ENSRNOT00000028627	1561	1391.93	8150	304.978	ENSRNOG00000021082	Kdelr1	KDEL endoplasmic reticulum protein retention receptor 1 [Source:RGD Symbol;Acc:1306764]
ENSRNOT00000010601	3159	2989.93	17476	304.445	ENSRNOG00000008016	Ckap4	cytoskeleton-associated protein 4 [Source:RGD Symbol;Acc:1311989]
ENSRNOT00000113617	2377	2207.93	12889.7	304.078	ENSRNOG00000019834	Hsp90ab1	heat shock protein 90 alpha family class B member 1 [Source:RGD Symbol;Acc:1303075]
ENSRNOT00000006957	2516	2346.93	13688.2	303.792	ENSRNOG00000004621	Rtn4	reticulon 4 [Source:RGD Symbol;Acc:620989]
ENSRNOT00000024863	1243	1073.93	6259.07	303.572	ENSRNOG00000018367	Taldo1	transaldolase 1 [Source:RGD Symbol;Acc:620674]
ENSRNOT00000105809	1739	1569.93	9138.9	303.209	ENSRNOG00000008816	Gpnmb	glycoprotein nmb [Source:RGD Symbol;Acc:71008]
ENSRNOT00000010512	1330	1160.93	6754.45	303.048	ENSRNOG00000007901	Tmed10	transmembrane p24 trafficking protein 10 [Source:RGD Symbol;Acc:620970]
ENSRNOT00000001625	2788	2618.93	15207	302.446	ENSRNOG00000001214	Pfkl	phosphofructokinase, liver type [Source:RGD Symbol;Acc:3311]
ENSRNOT00000001054	3069	2899.93	16832.6	302.338	ENSRNOG00000000805	Gja1	gap junction protein, alpha 1 [Source:RGD Symbol;Acc:2690]
ENSRNOT00000008041	3652	3482.93	20202	302.119	ENSRNOG00000005796	Ctnna1	catenin alpha 1 [Source:RGD Symbol;Acc:1359485]
ENSRNOT00000093376	878	709.035	4102.01	301.341	ENSRNOG00000013604	Gpx4	glutathione peroxidase 4 [Source:RGD Symbol;Acc:69226]
ENSRNOT00000001115	1713	1543.93	8919.27	300.905	ENSRNOG00000000841	Ddx39b	DExD-box helicase 39B [Source:RGD Symbol;Acc:70923]
ENSRNOT00000004836	1209	1039.93	5956	298.317	ENSRNOG00000003626	Atp5pd	ATP synthase peripheral stalk subunit d [Source:RGD Symbol;Acc:620083]
ENSRNOT00000024947	1658	1488.93	8499.78	297.346	ENSRNOG00000018371	Tubb6	tubulin, beta 6 class V [Source:RGD Symbol;Acc:1305887]
ENSRNOT00000051155	4439	4269.93	24353.5	297.077	ENSRNOG00000031479	Hdlbp	high density lipoprotein binding protein [Source:RGD Symbol;Acc:620962]
ENSRNOT00000005522	3441	3271.93	18656	296.991	ENSRNOG00000004132	Lasp1	LIM and SH3 protein 1 [Source:RGD Symbol;Acc:68408]
ENSRNOT00000034740	1021	851.932	4844.65	296.201	ENSRNOG00000024186	Eef1b2	eukaryotic translation elongation factor 1 beta 2 [Source:RGD Symbol;Acc:1311415]
ENSRNOT00000100112	1331	1161.93	6596.53	295.708	ENSRNOG00000036689	P4hb	prolyl 4-hydroxylase subunit beta [Source:RGD Symbol;Acc:3244]
ENSRNOT00000041106	3462	3292.93	18688.3	295.607	ENSRNOG00000029028	Mknk2	MAPK interacting serine/threonine kinase 2 [Source:RGD Symbol;Acc:1305728]
ENSRNOT00000017692	1628	1458.93	8251.83	294.608	ENSRNOG00000012623	Arf4	ADP-ribosylation factor 4 [Source:RGD Symbol;Acc:621275]
ENSRNOT00000099939	1541	1371.93	7736.24	293.715	ENSRNOG00000000488	Hmga1	high mobility group AT-hook 1 [Source:RGD Symbol;Acc:628699]
ENSRNOT00000071823	1222	1052.93	5934.81	293.586	ENSRNOG00000036687	Alyref	Aly/REF export factor [Source:RGD Symbol;Acc:1594679]
ENSRNOT00000108864	680	511.08	2856.67	291.139	ENSRNOG00000020167	Reep5	receptor accessory protein 5 [Source:RGD Symbol;Acc:1306047]
ENSRNOT00000009152	1211	1041.93	5816.64	290.778	ENSRNOG00000006762	Snu13	small nuclear ribonucleoprotein 13 [Source:RGD Symbol;Acc:1303103]
ENSRNOT00000091651	1695	1525.93	8518.59	290.778	ENSRNOG00000006865	Laptm4a	lysosomal protein transmembrane 4 alpha [Source:RGD Symbol;Acc:735179]
ENSRNOT00000023037	1764	1594.93	8862.94	289.444	ENSRNOG00000016271	Itm2b	integral membrane protein 2B [Source:RGD Symbol;Acc:620727]
ENSRNOT00000067739	1347	1177.93	6533	288.882	ENSRNOG00000000248	Srsf2	serine and arginine rich splicing factor 2 [Source:RGD Symbol;Acc:1359422]
ENSRNOT00000106863	2342	2172.93	12047.9	288.799	ENSRNOG00000055579	Tmbim6	transmembrane BAX inhibitor motif containing 6 [Source:RGD Symbol;Acc:3842]
ENSRNOT00000119464	1131	961.932	5309.68	287.51	ENSRNOG00000068955	Rps13	ribosomal protein S13 [Source:RGD Symbol;Acc:621027]
ENSRNOT00000098853	2803	2633.93	14485	286.446	ENSRNOG00000009057	Sec62	SEC62 homolog, preprotein translocation factor [Source:RGD Symbol;Acc:1308862]
ENSRNOT00000078668	4325	4155.93	22692.9	284.414	ENSRNOG00000020716	Axl	Axl receptor tyrosine kinase [Source:RGD Symbol;Acc:620028]
ENSRNOT00000055285	1440	1270.93	6936.9	284.297	ENSRNOG00000036839	Hnrnpa1	heterogeneous nuclear ribonucleoprotein A1 [Source:RGD Symbol;Acc:69234]
ENSRNOT00000095989	2549	2379.93	12967.8	283.812	ENSRNOG00000049876	Prkar1a	protein kinase cAMP-dependent type I regulatory subunit alpha [Source:RGD Symbol;Acc:3391]
ENSRNOT00000075425	1398	1228.93	6681	283.167	ENSRNOG00000048981	Ahsa1	activator of Hsp90 ATPase activity 1 [Source:RGD Symbol;Acc:1589285]
ENSRNOT00000007367	1028	858.932	4666.94	283.01	ENSRNOG00000005387	Rbm3	RNA binding motif protein 3 [Source:RGD Symbol;Acc:620145]
ENSRNOT00000039002	4612	4442.93	24133	282.924	ENSRNOG00000006305	Slc38a2	solute carrier family 38, member 2 [Source:RGD Symbol;Acc:69420]
ENSRNOT00000018562	1266	1096.93	5931.92	281.672	ENSRNOG00000013668	Capg	capping actin protein, gelsolin like [Source:RGD Symbol;Acc:1311724]
ENSRNOT00000020681	1602	1432.93	7719.11	280.589	ENSRNOG00000014765	Vapa	VAMP associated protein A [Source:RGD Symbol;Acc:61803]
ENSRNOT00000001593	602	433.128	2332.28	280.474	ENSRNOG00000001201	Cstb	cystatin B [Source:RGD Symbol;Acc:2435]
ENSRNOT00000009666	1045	875.932	4714.55	280.349	ENSRNOG00000007114	Psma6	proteasome 20S subunit alpha 6 [Source:RGD Symbol;Acc:61849]
ENSRNOT00000018022	2574	2404.93	12942	280.303	ENSRNOG00000013393	Eif2a	eukaryotic translation initiation factor 2A [Source:RGD Symbol;Acc:1589591]
ENSRNOT00000087625	1693	1523.93	8171.9	279.31	ENSRNOG00000053583	Mapk3	mitogen activated protein kinase 3 [Source:RGD Symbol;Acc:3046]
ENSRNOT00000111432	1216	1046.93	5611.7	279.193	ENSRNOG00000064545	Rpl37	ribosomal protein L37 [Source:RGD Symbol;Acc:41394010]
ENSRNOT00000080185	1377	1207.93	6436.74	277.557	ENSRNOG00000043377	Fdps	farnesyl diphosphate synthase [Source:RGD Symbol;Acc:68953]
ENSRNOT00000114653	4247	4077.93	21699	277.158	ENSRNOG00000007518	Nckap1	NCK-associated protein 1 [Source:RGD Symbol;Acc:61939]
ENSRNOT00000100710	1034	864.932	4597.35	276.856	ENSRNOG00000046585	Chmp4b	charged multivesicular body protein 4B [Source:RGD Symbol;Acc:1309846]
ENSRNOT00000114912	2661	2491.93	13200.3	275.915	ENSRNOG00000018991	Gsn	gelsolin [Source:RGD Symbol;Acc:1303089]
ENSRNOT00000117022	4552	4382.93	23160.8	275.244	ENSRNOG00000004072	Myo1c	myosin 1C [Source:RGD Symbol;Acc:620443]
ENSRNOT00000112962	1533	1363.93	7206.22	275.197	ENSRNOG00000027690	Eif3e	eukaryotic translation initiation factor 3 subunit E [Source:RGD Symbol;Acc:1311521]
ENSRNOT00000002358	2949	2779.93	14681	275.074	ENSRNOG00000001719	Psmd2	proteasome 26S subunit ubiquitin receptor, non-ATPase 2 [Source:RGD Symbol;Acc:1305752]
ENSRNOT00000056592	2778	2608.93	13772.4	274.964	ENSRNOG00000015642	Pabpc4	poly(A) binding protein, cytoplasmic 4 [Source:RGD Symbol;Acc:1305015]
ENSRNOT00000026470	1678	1508.93	7962	274.841	ENSRNOG00000019568	Jund	JunD proto-oncogene, AP-1 transcription factor subunit [Source:RGD Symbol;Acc:2945]
ENSRNOT00000015476	1738	1568.93	8260.93	274.255	ENSRNOG00000011501	Atp1b3	ATPase Na+/K+ transporting subunit beta 3 [Source:RGD Symbol;Acc:2172]
ENSRNOT00000096475	1537	1367.93	7198.64	274.103	ENSRNOG00000020994	Slc25a39	solute carrier family 25, member 39 [Source:RGD Symbol;Acc:1306193]
ENSRNOT00000002169	2521	2351.93	12374.4	274.049	ENSRNOG00000001592	Cct8	chaperonin containing TCP1 subunit 8 [Source:RGD Symbol;Acc:1305452]
ENSRNOT00000022000	1488	1318.93	6939	274.033	ENSRNOG00000016166	Pdlim1	PDZ and LIM domain 1 [Source:RGD Symbol;Acc:68324]
ENSRNOT00000086864	1270	1100.93	5780.61	273.49	ENSRNOG00000013505	Vdac2	voltage-dependent anion channel 2 [Source:RGD Symbol;Acc:621576]
ENSRNOT00000013987	3777	3607.93	18933	273.332	ENSRNOG00000010515	Trim59	tripartite motif-containing 59 [Source:RGD Symbol;Acc:1311956]
ENSRNOT00000025782	2971	2801.93	14693.2	273.142	ENSRNOG00000018761	Eif3c	eukaryotic translation initiation factor 3, subunit C [Source:RGD Symbol;Acc:1308871]
ENSRNOT00000008356	3201	3031.93	15883	272.861	ENSRNOG00000006197	Calu	calumenin [Source:RGD Symbol;Acc:620383]
ENSRNOT00000023060	2101	1931.93	10120	272.846	ENSRNOG00000017073	Car9	carbonic anhydrase 9 [Source:RGD Symbol;Acc:1306426]
ENSRNOT00000105251	3847	3677.93	19226.8	272.29	ENSRNOG00000040281	Zc3h10	zinc finger CCCH type containing 10 [Source:RGD Symbol;Acc:1587846]
ENSRNOT00000012428	4214	4044.93	21123	272.003	ENSRNOG00000009152	Caprin1	cell cycle associated protein 1 [Source:RGD Symbol;Acc:1305707]
ENSRNOT00000038649	2781	2611.93	13620.4	271.616	ENSRNOG00000024629	Hadha	hydroxyacyl-CoA dehydrogenase trifunctional multienzyme complex subunit alpha [Source:RGD Symbol;Acc:620512]
ENSRNOT00000104782	2146	1976.93	10277.5	270.786	ENSRNOG00000057626	Kif1b	kinesin family member 1B [Source:RGD Symbol;Acc:621520]
ENSRNOT00000013919	1476	1306.93	6782.07	270.295	ENSRNOG00000010306	H2az1	H2A.Z variant histone 1 [Source:RGD Symbol;Acc:621464]
ENSRNOT00000001958	1344	1174.93	6089	269.937	ENSRNOG00000001440	Mdh2	malate dehydrogenase 2 [Source:RGD Symbol;Acc:619719]
ENSRNOT00000037611	7427	7257.93	37567.4	269.604	ENSRNOG00000049236	Myh9	myosin, heavy chain 9 [Source:RGD Symbol;Acc:3140]
ENSRNOT00000005910	1826	1656.93	8568	269.342	ENSRNOG00000004284	Btg1	BTG anti-proliferation factor 1 [Source:RGD Symbol;Acc:2224]
ENSRNOT00000011991	1836	1666.93	8609	269.007	ENSRNOG00000008937	Csrp1	cysteine and glycine-rich protein 1 [Source:RGD Symbol;Acc:62053]
ENSRNOT00000103162	1661	1491.93	7701.64	268.883	ENSRNOG00000042261	Hdgf	heparin binding growth factor [Source:RGD Symbol;Acc:70961]
ENSRNOT00000102247	1875	1705.93	8772.75	267.857	ENSRNOG00000009592	Cyb5r3	cytochrome b5 reductase 3 [Source:RGD Symbol;Acc:2502]
ENSRNOT00000008477	1862	1692.93	8704.39	267.81	ENSRNOG00000006375	Vdac1	voltage-dependent anion channel 1 [Source:RGD Symbol;Acc:621575]
ENSRNOT00000035788	960	791.028	4062	267.471	ENSRNOG00000026124	Id3	inhibitor of DNA binding 3 [Source:RGD Symbol;Acc:2860]
ENSRNOT00000085092	1129	959.932	4925.07	267.239	ENSRNOG00000002632	Naca	nascent polypeptide associated complex subunit alpha [Source:RGD Symbol;Acc:1308642]
ENSRNOT00000039836	2148	1978.93	10144.3	267.005	ENSRNOG00000028103	Psmd3	proteasome 26S subunit, non-ATPase 3 [Source:RGD Symbol;Acc:1311470]
ENSRNOT00000043230	763	594.062	3044.87	266.972	ENSRNOG00000002255	Fam162a	family with sequence similarity 162, member A [Source:RGD Symbol;Acc:1590883]
ENSRNOT00000042459	1719	1549.93	7921.17	266.198	ENSRNOG00000034254	Actb	actin, beta [Source:RGD Symbol;Acc:628837]
ENSRNOT00000020795	1982	1812.93	9255.09	265.906	ENSRNOG00000015329	Kpna2	karyopherin subunit alpha 2 [Source:RGD Symbol;Acc:621419]
ENSRNOT00000021689	3693	3523.93	17952.6	265.355	ENSRNOG00000015845	Niban2	niban apoptosis regulator 2 [Source:RGD Symbol;Acc:1307018]
ENSRNOT00000038612	2655	2485.93	12663.7	265.338	ENSRNOG00000024128	Aco2	aconitase 2 [Source:RGD Symbol;Acc:621360]
ENSRNOT00000005930	2056	1886.93	9608	265.219	ENSRNOG00000004494	Lta4h	leukotriene A4 hydrolase [Source:RGD Symbol;Acc:1311333]
ENSRNOT00000006906	459	290.632	1475.96	264.52	ENSRNOG00000005203	Sec61g	Sec61 translocon subunit gamma [Source:RGD Symbol;Acc:1596170]
ENSRNOT00000028687	834	665.049	3374.61	264.301	ENSRNOG00000021125	Prdx5	peroxiredoxin 5 [Source:RGD Symbol;Acc:71007]
ENSRNOT00000065962	388	221.098	1117.06	263.161	ENSRNOG00000043114	Tomm7	translocase of outer mitochondrial membrane 7 [Source:RGD Symbol;Acc:1591393]
ENSRNOT00000005329	1595	1425.93	7193.06	262.751	ENSRNOG00000003951	Psmc1	proteasome 26S subunit, ATPase 1 [Source:RGD Symbol;Acc:621097]
ENSRNOT00000065584	1432	1262.93	6367.65	262.62	ENSRNOG00000003645	Hnrnpab	heterogeneous nuclear ribonucleoprotein A/B [Source:RGD Symbol;Acc:69255]
ENSRNOT00000012854	2060	1890.93	9516.15	262.128	ENSRNOG00000009568	Hdac1	histone deacetylase 1 [Source:RGD Symbol;Acc:1309799]
ENSRNOT00000081574	1188	1018.93	5121.98	261.831	ENSRNOG00000006545	Septin7	septin 7 [Source:RGD Symbol;Acc:620469]
ENSRNOT00000074211	1285	1115.93	5606.13	261.67	ENSRNOG00000067065	Capns1	calpain, small subunit 1 [Source:RGD Symbol;Acc:2270]
ENSRNOT00000106165	2472	2302.93	11519.7	260.55	ENSRNOG00000010668	Anxa6	annexin A6 [Source:RGD Symbol;Acc:621172]
ENSRNOT00000113826	2094	1924.93	9595.35	259.642	ENSRNOG00000002389	Morf4l2	mortality factor 4 like 2 [Source:RGD Symbol;Acc:1359471]
ENSRNOT00000007374	1783	1613.93	8013	258.606	ENSRNOG00000005492	Hpcal1	hippocalcin-like 1 [Source:RGD Symbol;Acc:708375]
ENSRNOT00000089476	899	730.033	3624.16	258.579	ENSRNOG00000029813	AABR07035218.1	high mobility group box 1 [Source:RGD Symbol;Acc:2802]
ENSRNOT00000001397	1974	1804.93	8947	258.193	ENSRNOG00000001053	Tmed2	transmembrane p24 trafficking protein 2 [Source:RGD Symbol;Acc:69243]
ENSRNOT00000008120	1883	1713.93	8486.99	257.922	ENSRNOG00000025481	Dctn2	dynactin subunit 2 [Source:RGD Symbol;Acc:1303182]
ENSRNOT00000084552	2509	2339.93	11576.8	257.699	ENSRNOG00000003206	Actr3	actin related protein 3 [Source:RGD Symbol;Acc:71024]
ENSRNOT00000008685	1978	1808.93	8949.46	257.693	ENSRNOG00000006604	Thy1	Thy-1 cell surface antigen [Source:RGD Symbol;Acc:3860]
ENSRNOT00000091205	2248	2078.93	10276.3	257.468	ENSRNOG00000019244	Mxra8	matrix remodeling associated 8 [Source:RGD Symbol;Acc:1359356]
ENSRNOT00000047717	1774	1604.93	7926.14	257.237	ENSRNOG00000031965	Impdh2	inosine monophosphate dehydrogenase 2 [Source:RGD Symbol;Acc:735092]
ENSRNOT00000018796	1827	1657.93	8177	256.895	ENSRNOG00000014051	Pgrmc2	progesterone receptor membrane component 2 [Source:RGD Symbol;Acc:1308804]
ENSRNOT00000021221	472	303.51	1491.51	255.966	ENSRNOG00000015844	Snrpd2	small nuclear ribonucleoprotein D2 polypeptide [Source:RGD Symbol;Acc:1593018]
ENSRNOT00000090007	477	308.469	1513	255.48	ENSRNOG00000054689	Cox7b	cytochrome c oxidase subunit 7B [Source:RGD Symbol;Acc:727789]
ENSRNOT00000048998	977	808.027	3951.58	254.726	ENSRNOG00000019425	Gabarapl3	GABA type A receptor associated protein like 3 [Source:RGD Symbol;Acc:2323108]
ENSRNOT00000009503	1269	1099.93	5342.15	252.976	ENSRNOG00000005890	Serbp1	Serpine1 mRNA binding protein 1 [Source:RGD Symbol;Acc:619907]
ENSRNOT00000077884	3381	3211.93	15530	251.845	ENSRNOG00000054775	Arf3	ADP-ribosylation factor 3 [Source:RGD Symbol;Acc:621273]
ENSRNOT00000064910	3065	2895.93	13984	251.52	ENSRNOG00000001172	Rnf10	ring finger protein 10 [Source:RGD Symbol;Acc:1309282]
ENSRNOT00000115733	2227	2057.93	9927	251.256	ENSRNOG00000013443	Tm9sf3	transmembrane 9 superfamily member 3 [Source:RGD Symbol;Acc:1564625]
ENSRNOT00000022095	1752	1582.93	7607.74	250.335	ENSRNOG00000016460	Clu	clusterin [Source:RGD Symbol;Acc:3907]
ENSRNOT00000005270	900	731.033	3504.06	249.668	ENSRNOG00000003863	Trir	telomerase RNA component interacting RNase [Source:RGD Symbol;Acc:1564093]
ENSRNOT00000098684	700	531.074	2544.85	249.595	ENSRNOG00000009090	Dad1	defender against cell death 1 [Source:RGD Symbol;Acc:621028]
ENSRNOT00000022214	2227	2057.93	9860.32	249.568	ENSRNOG00000016367	Vasp	vasodilator-stimulated phosphoprotein [Source:RGD Symbol;Acc:1311542]
ENSRNOT00000021920	1229	1059.93	5067.01	249.002	ENSRNOG00000064742	Atp5pb	ATP synthase peripheral stalk-membrane subunit b [Source:RGD Symbol;Acc:620041]
ENSRNOT00000012826	1693	1523.93	7261	248.176	ENSRNOG00000009243	Oaf	out at first homolog [Source:RGD Symbol;Acc:1305890]
ENSRNOT00000089874	1108	938.932	4448.66	246.788	ENSRNOG00000058053	Ube2n	ubiquitin-conjugating enzyme E2N [Source:RGD Symbol;Acc:621096]
ENSRNOT00000015019	2899	2729.93	12891	245.959	ENSRNOG00000011282	Ppp2r1a	protein phosphatase 2 scaffold subunit A alpha [Source:RGD Symbol;Acc:620907]
ENSRNOT00000117418	1923	1753.93	8281.46	245.936	ENSRNOG00000014153	Lhfpl6	LHFPL tetraspan subfamily member 6 [Source:RGD Symbol;Acc:1560177]
ENSRNOT00000103277	1467	1297.93	6117.65	245.506	ENSRNOG00000009080	Atp6v1d	ATPase H+ transporting V1 subunit D [Source:RGD Symbol;Acc:735119]
ENSRNOT00000065304	1478	1308.93	6169	245.486	ENSRNOG00000017801	Atf4	activating transcription factor 4 [Source:RGD Symbol;Acc:621863]
ENSRNOT00000029753	2306	2136.93	10063.7	245.298	ENSRNOG00000005804	Eif3d	eukaryotic translation initiation factor 3, subunit D [Source:RGD Symbol;Acc:1303255]
ENSRNOT00000076955	2853	2683.93	12625.9	245.03	ENSRNOG00000001795	Itgb5	integrin subunit beta 5 [Source:RGD Symbol;Acc:628869]
ENSRNOT00000088821	2056	1886.93	8857.44	244.501	ENSRNOG00000001709	Ap2m1	adaptor related protein complex 2 subunit mu 1 [Source:RGD Symbol;Acc:620135]
ENSRNOT00000025906	1763	1593.93	7462.19	243.851	ENSRNOG00000018993	Ilk	integrin-linked kinase [Source:RGD Symbol;Acc:620063]
ENSRNOT00000023455	1898	1728.93	8092.94	243.813	ENSRNOG00000016991	Arl2bp	ADP-ribosylation factor like GTPase 2 binding protein [Source:RGD Symbol;Acc:1561471]
ENSRNOT00000075270	2692	2522.93	11781	243.223	ENSRNOG00000046794	Khdrbs1	KH RNA binding domain containing, signal transduction associated 1 [Source:RGD Symbol;Acc:621459]
ENSRNOT00000076181	3705	3535.93	16485.5	242.844	ENSRNOG00000030118	Msn	moesin [Source:RGD Symbol;Acc:621260]
ENSRNOT00000024020	3212	3042.93	14176.6	242.666	ENSRNOG00000017612	Vps35	VPS35 retromer complex component [Source:RGD Symbol;Acc:1589784]
ENSRNOT00000087054	511	342.297	1591.06	242.11	ENSRNOG00000002255	Fam162a	family with sequence similarity 162, member A [Source:RGD Symbol;Acc:1590883]
ENSRNOT00000024436	2036	1866.93	8661.34	241.649	ENSRNOG00000018159	Anxa4	annexin A4 [Source:RGD Symbol;Acc:621171]
ENSRNOT00000015757	1626	1456.93	6750.98	241.355	ENSRNOG00000011414	Psmc3	proteasome 26S subunit, ATPase 3 [Source:RGD Symbol;Acc:61905]
ENSRNOT00000105914	826	657.049	3032.33	240.385	ENSRNOG00000065713	Chchd2l1	coiled-coil-helix-coiled-coil-helix domain containing protein 2-like 1 [Source:RGD Symbol;Acc:6496638]
ENSRNOT00000085576	1475	1305.93	6019.12	240.072	ENSRNOG00000060329	Emb	embigin [Source:RGD Symbol;Acc:621067]
ENSRNOT00000001310	1314	1144.93	5272.85	239.88	ENSRNOG00000000990	Pdap1	PDGFA associated protein 1 [Source:RGD Symbol;Acc:620442]
ENSRNOT00000029025	3088	2918.93	13410.5	239.304	ENSRNOG00000013536	Cdc42	cell division cycle 42 [Source:RGD Symbol;Acc:71043]
ENSRNOT00000013997	1320	1150.93	5266.09	238.324	ENSRNOG00000010038	Psmc5	proteasome 26S subunit, ATPase 5 [Source:RGD Symbol;Acc:708376]
ENSRNOT00000061231	2032	1862.93	8521	238.244	ENSRNOG00000039876	Hnrnpa0	heterogeneous nuclear ribonucleoprotein A0 [Source:RGD Symbol;Acc:1563684]
ENSRNOT00000021734	657	488.089	2231	238.083	ENSRNOG00000015967	Sh3bgrl3	SH3 domain binding glutamate-rich protein like 3 [Source:RGD Symbol;Acc:1308118]
ENSRNOT00000002114	2395	2225.93	10162.2	237.796	ENSRNOG00000001548	Nfe2l2	NFE2 like bZIP transcription factor 2 [Source:RGD Symbol;Acc:620360]
ENSRNOT00000083577	1622	1452.93	6631.56	237.738	ENSRNOG00000007330	Capzb	capping actin protein of muscle Z-line subunit beta [Source:RGD Symbol;Acc:1359099]
ENSRNOT00000012663	1536	1366.93	6232.27	237.48	ENSRNOG00000009113	Marcksl1	MARCKS-like 1 [Source:RGD Symbol;Acc:621197]
ENSRNOT00000060168	3068	2898.93	13201	237.191	ENSRNOG00000027520	Pls3	plastin 3 [Source:RGD Symbol;Acc:621409]
ENSRNOT00000096060	1529	1359.93	6192.77	237.19	ENSRNOG00000017469	Anxa1	annexin A1 [Source:RGD Symbol;Acc:2118]
ENSRNOT00000022241	1778	1608.93	7321.78	237.032	ENSRNOG00000016416	Rnh1	ribonuclease/angiogenin inhibitor 1 [Source:RGD Symbol;Acc:621398]
ENSRNOT00000061878	3267	3097.93	14067.1	236.517	ENSRNOG00000006130	Rab5b	RAB5B, member RAS oncogene family [Source:RGD Symbol;Acc:1306489]
ENSRNOT00000079380	1319	1149.93	5206.53	235.833	ENSRNOG00000051720	Nudc	nuclear distribution C, dynein complex regulator [Source:RGD Symbol;Acc:3215]
ENSRNOT00000017101	1867	1697.93	7663.52	235.091	ENSRNOG00000012786	Pgrmc1	progesterone receptor membrane component 1 [Source:RGD Symbol;Acc:70890]
ENSRNOT00000001816	2057	1887.93	8517	234.979	ENSRNOG00000037815	Aldh2	aldehyde dehydrogenase 2 family member [Source:RGD Symbol;Acc:69219]
ENSRNOT00000035240	637	468.102	2107.72	234.531	ENSRNOG00000023226	S100a10	S100 calcium binding protein A10 [Source:RGD Symbol;Acc:628655]
ENSRNOT00000112166	1477	1307.93	5870.81	233.799	ENSRNOG00000012772	Nqo1	NAD(P)H quinone dehydrogenase 1 [Source:RGD Symbol;Acc:2503]
ENSRNOT00000037030	1029	859.932	3851.78	233.306	ENSRNOG00000024967	Uqcrb	ubiquinol-cytochrome c reductase binding protein [Source:RGD Symbol;Acc:1311971]
ENSRNOT00000037890	1262	1092.93	4884.05	232.764	ENSRNOG00000027408	Ppid	peptidylprolyl isomerase D [Source:RGD Symbol;Acc:1303174]
ENSRNOT00000015387	3796	3626.93	16063.6	230.692	ENSRNOG00000011238	Tiparp	TCDD-inducible poly(ADP-ribose) polymerase [Source:RGD Symbol;Acc:1306171]
ENSRNOT00000004885	1612	1442.93	6390.6	230.688	ENSRNOG00000003645	Hnrnpab	heterogeneous nuclear ribonucleoprotein A/B [Source:RGD Symbol;Acc:69255]
ENSRNOT00000002924	2671	2501.93	11051	230.067	ENSRNOG00000002125	Ccni	cyclin I [Source:RGD Symbol;Acc:1309209]
ENSRNOT00000101130	789	620.061	2737.16	229.929	ENSRNOG00000003520	Prdx2	peroxiredoxin 2 [Source:RGD Symbol;Acc:3838]
ENSRNOT00000023806	3722	3552.93	15674	229.785	ENSRNOG00000017708	Pcbp1	poly(rC) binding protein 1 [Source:RGD Symbol;Acc:1561319]
ENSRNOT00000106856	2046	1876.93	8280	229.779	ENSRNOG00000066065	Basp1	brain abundant, membrane attached signal protein 1 [Source:RGD Symbol;Acc:621491]
ENSRNOT00000067032	2138	1968.93	8684.22	229.736	ENSRNOG00000016896	Rpl3	ribosomal protein L3 [Source:RGD Symbol;Acc:735105]
ENSRNOT00000115047	1089	919.932	4056.55	229.684	ENSRNOG00000047374	Gnas	GNAS complex locus [Source:RGD Symbol;Acc:2716]
ENSRNOT00000092663	1205	1035.93	4564.35	229.497	ENSRNOG00000000520	Srsf3	serine and arginine rich splicing factor 3 [Source:RGD Symbol;Acc:1309233]
ENSRNOT00000105280	1563	1393.93	6121.88	228.756	ENSRNOG00000008822	Fkbp1a	FKBP prolyl isomerase 1A [Source:RGD Symbol;Acc:2617]
ENSRNOT00000030344	1687	1517.93	6661	228.568	ENSRNOG00000018568	Rab5c	RAB5C, member RAS oncogene family [Source:RGD Symbol;Acc:1307095]
ENSRNOT00000078250	2627	2457.93	10780.7	228.458	ENSRNOG00000056836	Cav1	caveolin 1 [Source:RGD Symbol;Acc:2280]
ENSRNOT00000118370	2709	2539.93	11114	227.918	ENSRNOG00000016137	Rad23b	RAD23 homolog B, nucleotide excision repair protein [Source:RGD Symbol;Acc:1562958]
ENSRNOT00000051411	495	326.366	1427.54	227.831	ENSRNOG00000070574	Atp5mpl-ps1	ATP synthase membrane subunit 6.8PL, pseudogene 1 [Source:RGD Symbol;Acc:41312538]
ENSRNOT00000047790	1984	1814.93	7937.01	227.785	ENSRNOG00000007866	Clec2dl1	C-type lectin domain family 2 member D-like 1 [Source:RGD Symbol;Acc:1588698]
ENSRNOT00000018173	1165	995.932	4353	227.661	ENSRNOG00000013493	Psma4	proteasome 20S subunit alpha 4 [Source:RGD Symbol;Acc:61846]
ENSRNOT00000073140	1515	1345.93	5876.75	227.428	ENSRNOG00000045791	Eif4a3	eukaryotic translation initiation factor 4A3 [Source:RGD Symbol;Acc:1591139]
ENSRNOT00000018499	1784	1614.93	7045.63	227.245	ENSRNOG00000013562	Ndfip1	Nedd4 family interacting protein 1 [Source:RGD Symbol;Acc:1310053]
ENSRNOT00000116955	234	84.669	368.984	226.992	ENSRNOG00000065739	LOC100360645	ubiquitin B-like [Source:RGD Symbol;Acc:2321712]
ENSRNOT00000029996	2969	2799.93	12201.3	226.979	ENSRNOG00000027487	Trim28	tripartite motif-containing 28 [Source:RGD Symbol;Acc:620289]
ENSRNOT00000017708	657	488.089	2126.15	226.894	ENSRNOG00000068327	Pdcd5	programmed cell death 5 [Source:RGD Symbol;Acc:1310561]
ENSRNOT00000005611	2296	2126.93	9229.92	226.034	ENSRNOG00000004027	Aldh9a1	aldehyde dehydrogenase 9 family, member A1 [Source:RGD Symbol;Acc:68409]
ENSRNOT00000097367	1522	1352.93	5860.74	225.634	ENSRNOG00000001409	Gnb2	G protein subunit beta 2 [Source:RGD Symbol;Acc:69319]
ENSRNOT00000064700	1934	1764.93	7639.25	225.451	ENSRNOG00000009592	Cyb5r3	cytochrome b5 reductase 3 [Source:RGD Symbol;Acc:2502]
ENSRNOT00000001247	2007	1837.93	7950.99	225.331	ENSRNOG00000000938	Ran	RAN, member RAS oncogene family [Source:RGD Symbol;Acc:620367]
ENSRNOT00000017409	1171	1001.93	4320.81	224.624	ENSRNOG00000012738	Eif3m	eukaryotic translation initiation factor 3, subunit M [Source:RGD Symbol;Acc:1565840]
ENSRNOT00000028744	3186	3016.93	13001	224.46	ENSRNOG00000021168	Anp32e	acidic nuclear phosphoprotein 32 family member E [Source:RGD Symbol;Acc:1310611]
ENSRNOT00000035048	1753	1583.93	6791.09	223.322	ENSRNOG00000025580	LOC679539	similar to ubiquitin-conjugating enzyme E2 variant 1 [Source:RGD Symbol;Acc:1587144]
ENSRNOT00000027260	1736	1566.93	6714	223.182	ENSRNOG00000020060	Atf5	activating transcription factor 5 [Source:RGD Symbol;Acc:628902]
ENSRNOT00000119556	1258	1088.93	4649.55	222.402	ENSRNOG00000007901	Tmed10	transmembrane p24 trafficking protein 10 [Source:RGD Symbol;Acc:620970]
ENSRNOT00000074532	1109	939.932	4012.68	222.365	ENSRNOG00000046705	Snx3	sorting nexin 3 [Source:RGD Symbol;Acc:1595151]
ENSRNOT00000038212	390	223.03	951.865	222.3	ENSRNOG00000025764	Mt1	metallothionein 1 [Source:RGD Symbol;Acc:3117]
ENSRNOT00000031164	2286	2116.93	9029.31	222.165	ENSRNOG00000028629	Akt1	AKT serine/threonine kinase 1 [Source:RGD Symbol;Acc:2081]
ENSRNOT00000083750	1450	1280.93	5461	222.062	ENSRNOG00000055257	Selenof	selenoprotein F [Source:RGD Symbol;Acc:621291]
ENSRNOT00000044865	2919	2749.93	11722.6	222.039	ENSRNOG00000010448	Ptbp1	polypyrimidine tract binding protein 1 [Source:RGD Symbol;Acc:62047]
ENSRNOT00000067854	875	706.036	3005.43	221.722	ENSRNOG00000025715	Dynlrb1	dynein light chain roadblock-type 1 [Source:RGD Symbol;Acc:619910]
ENSRNOT00000085344	5553	5383.93	22884.7	221.398	ENSRNOG00000053047	Top2a	DNA topoisomerase II alpha [Source:RGD Symbol;Acc:62048]
ENSRNOT00000027496	368	201.926	857.938	221.305	ENSRNOG00000020296	Atp5mk	ATP synthase membrane subunit K [Source:RGD Symbol;Acc:631426]
ENSRNOT00000015828	1717	1547.93	6573.25	221.186	ENSRNOG00000011814	Cbx3	chromobox 3 [Source:RGD Symbol;Acc:1549705]
ENSRNOT00000017770	1767	1597.93	6779.84	220.999	ENSRNOG00000012957	Sh3glb1	SH3 domain -containing GRB2-like endophilin B1 [Source:RGD Symbol;Acc:1304859]
ENSRNOT00000092061	1253	1083.93	4589.83	220.558	ENSRNOG00000052025	Tle5	TLE family member 5, transcriptional modulator [Source:RGD Symbol;Acc:2731]
ENSRNOT00000119694	791	622.061	2631.67	220.357	ENSRNOG00000015865	Ap2s1	adaptor related protein complex 2 subunit sigma 1 [Source:RGD Symbol;Acc:620188]
ENSRNOT00000019624	689	520.077	2195	219.834	ENSRNOG00000014568	Ndufb10	NADH:ubiquinone oxidoreductase subunit B10 [Source:RGD Symbol;Acc:1310782]
ENSRNOT00000024464	3963	3793.93	15998	219.637	ENSRNOG00000018109	Clic4	chloride intracellular channel 4 [Source:RGD Symbol;Acc:61857]
ENSRNOT00000023535	1951	1781.93	7504	219.346	ENSRNOG00000017359	Itm2c	integral membrane protein 2C [Source:RGD Symbol;Acc:1309503]
ENSRNOT00000026249	1282	1112.93	4686.58	219.339	ENSRNOG00000019326	Cfdp1	craniofacial development protein 1 [Source:RGD Symbol;Acc:735080]
ENSRNOT00000088623	6365	6195.93	26078.6	219.233	ENSRNOG00000007133	Plxnb2	plexin B2 [Source:RGD Symbol;Acc:1305495]
ENSRNOT00000009100	2488	2318.93	9760	219.225	ENSRNOG00000006652	Ddx1	DEAD-box helicase 1 [Source:RGD Symbol;Acc:619903]
ENSRNOT00000079523	390	223.03	937.556	218.958	ENSRNOG00000016991	Arl2bp	ADP-ribosylation factor like GTPase 2 binding protein [Source:RGD Symbol;Acc:1561471]
ENSRNOT00000102290	1825	1655.93	6960.11	218.929	ENSRNOG00000025892	Set	Set nuclear proto-oncogene [Source:RGD Symbol;Acc:41368318]
ENSRNOT00000015618	847	678.047	2848	218.781	ENSRNOG00000011463	Psmb2	proteasome 20S subunit beta 2 [Source:RGD Symbol;Acc:61874]
ENSRNOT00000023567	2155	1985.93	8336.69	218.654	ENSRNOG00000017441	Tpm3	tropomyosin 3 [Source:RGD Symbol;Acc:621546]
ENSRNOT00000101345	3571	3401.93	14278.2	218.614	ENSRNOG00000054172	Ctnnb1	catenin beta 1 [Source:RGD Symbol;Acc:70487]
ENSRNOT00000117090	2637	2467.93	10346.9	218.377	ENSRNOG00000050655	P4ha1	prolyl 4-hydroxylase subunit alpha 1 [Source:RGD Symbol;Acc:621000]
ENSRNOT00000006209	3555	3385.93	14190	218.289	ENSRNOG00000004420	Rad21	RAD21 cohesin complex component [Source:RGD Symbol;Acc:1594529]
ENSRNOT00000074626	3976	3806.93	15940	218.093	ENSRNOG00000048043	F2r	coagulation factor II (thrombin) receptor [Source:RGD Symbol;Acc:2586]
ENSRNOT00000107441	1419	1249.93	5223.14	217.658	ENSRNOG00000005513	Srsf5	serine and arginine rich splicing factor 5 [Source:RGD Symbol;Acc:3664]
ENSRNOT00000103520	707	538.073	2247.57	217.571	ENSRNOG00000001136	Pebp1	phosphatidylethanolamine binding protein 1 [Source:RGD Symbol;Acc:62017]
ENSRNOT00000004702	824	655.05	2723	216.522	ENSRNOG00000003542	Hcfc1r1	host cell factor C1 regulator 1 [Source:RGD Symbol;Acc:727975]
ENSRNOT00000001638	2278	2108.93	8734	215.714	ENSRNOG00000001223	Pttg1ip	PTTG1 interacting protein [Source:RGD Symbol;Acc:1305983]
ENSRNOT00000080485	1577	1407.93	5824.52	215.48	ENSRNOG00000017405	Raly	RALY heterogeneous nuclear ribonucleoprotein [Source:RGD Symbol;Acc:1307228]
ENSRNOT00000014033	10042	9872.93	40843.1	215.477	ENSRNOG00000010588	Tns2	tensin 2 [Source:RGD Symbol;Acc:1310917]
ENSRNOT00000050213	1544	1374.93	5679.16	215.145	ENSRNOG00000032902	Ybx1-ps20	Y box binding protein 1, pseudogene 20 [Source:RGD Symbol;Acc:1590933]
ENSRNOT00000011484	517	348.273	1438	215.064	ENSRNOG00000008569	Ndufa6	NADH:ubiquinone oxidoreductase subunit A6 [Source:RGD Symbol;Acc:1309818]
ENSRNOT00000026696	3165	2995.93	12365	214.976	ENSRNOG00000019525	Hspa9	heat shock protein family A (Hsp70) member 9 [Source:RGD Symbol;Acc:1311806]
ENSRNOT00000070812	2266	2096.93	8619.09	214.095	ENSRNOG00000046996	Pea15	proliferation and apoptosis adaptor protein 15 [Source:RGD Symbol;Acc:1306055]
ENSRNOT00000080775	1579	1409.93	5773.87	213.303	ENSRNOG00000025001	Pcolce	procollagen C-endopeptidase enhancer [Source:RGD Symbol;Acc:3270]
ENSRNOT00000016386	1854	1684.93	6892.44	213.068	ENSRNOG00000011933	Csnk2a2	casein kinase 2 alpha 2 [Source:RGD Symbol;Acc:1306882]
ENSRNOT00000073321	9143	8973.93	36648.6	212.717	ENSRNOG00000045636	Fasn	fatty acid synthase [Source:RGD Symbol;Acc:620665]
ENSRNOT00000016509	626	457.108	1865.2	212.538	ENSRNOG00000012383	Ndufc2	NADH:ubiquinone oxidoreductase subunit C2 [Source:RGD Symbol;Acc:1307511]
ENSRNOT00000104573	3300	3130.93	12751.9	212.143	ENSRNOG00000006997	App	amyloid beta precursor protein [Source:RGD Symbol;Acc:2139]
ENSRNOT00000103579	3566	3396.93	13833	212.109	ENSRNOG00000030118	Msn	moesin [Source:RGD Symbol;Acc:621260]
ENSRNOT00000033408	1930	1760.93	7168.03	212.025	ENSRNOG00000019189	Acat2	acetyl-CoA acetyltransferase 2 [Source:RGD Symbol;Acc:1359366]
ENSRNOT00000091560	3471	3301.93	13411.1	211.555	ENSRNOG00000056756	Actn1	actinin, alpha 1 [Source:RGD Symbol;Acc:70907]
ENSRNOT00000027773	3841	3671.93	14910.2	211.504	ENSRNOG00000020433	Actn4	actinin alpha 4 [Source:RGD Symbol;Acc:61816]
ENSRNOT00000026783	1394	1224.93	4961	210.953	ENSRNOG00000019778	Cavin1	caveolae associated protein 1 [Source:RGD Symbol;Acc:1307685]
ENSRNOT00000118005	1665	1495.93	6055.43	210.844	ENSRNOG00000020763	Snrnp70	small nuclear ribonucleoprotein U1 subunit 70 [Source:RGD Symbol;Acc:1307120]
ENSRNOT00000055500	2856	2686.93	10866	210.64	ENSRNOG00000006868	Ube2z	ubiquitin-conjugating enzyme E2Z [Source:RGD Symbol;Acc:1308347]
ENSRNOT00000078429	2661	2491.93	10056.5	210.204	ENSRNOG00000060005	Surf4	surfeit 4 [Source:RGD Symbol;Acc:1561980]
ENSRNOT00000017635	1177	1007.93	4066.09	210.123	ENSRNOG00000013167	Hmgb2	high mobility group box 2 [Source:RGD Symbol;Acc:69291]
ENSRNOT00000116635	2101	1931.93	7788.25	209.979	ENSRNOG00000021164	Stip1	stress-induced phosphoprotein 1 [Source:RGD Symbol;Acc:621599]
ENSRNOT00000103160	1418	1248.93	5027.73	209.682	ENSRNOG00000019277	Vdac3	voltage-dependent anion channel 3 [Source:RGD Symbol;Acc:621577]
ENSRNOT00000041777	5460	5290.93	21291	209.601	ENSRNOG00000001738	Eif4g1	eukaryotic translation initiation factor 4 gamma 1 [Source:RGD Symbol;Acc:1306144]
ENSRNOT00000048848	1297	1127.93	4537.38	209.532	ENSRNOG00000003076	Rbms2	RNA binding motif, single stranded interacting protein 2 [Source:RGD Symbol;Acc:1304813]
ENSRNOT00000006300	999	829.932	3337	209.432	ENSRNOG00000004757	Tmem158	transmembrane protein 158 [Source:RGD Symbol;Acc:708473]
ENSRNOT00000019707	977	808.027	3248	209.372	ENSRNOG00000014633	Vps28	VPS28 subunit of ESCRT-I [Source:RGD Symbol;Acc:1306537]
ENSRNOT00000086608	760	591.062	2370.87	208.931	ENSRNOG00000052730	Psmb3	proteasome 20S subunit beta 3 [Source:RGD Symbol;Acc:61875]
ENSRNOT00000074058	3010	2840.93	11384.5	208.728	ENSRNOG00000045752	Rrm1	ribonucleotide reductase catalytic subunit M1 [Source:RGD Symbol;Acc:1592569]
ENSRNOT00000013375	1286	1116.93	4471.99	208.547	ENSRNOG00000009432	Eif2s1	eukaryotic translation initiation factor 2 subunit alpha [Source:RGD Symbol;Acc:620963]
ENSRNOT00000098542	2542	2372.93	9500.63	208.543	ENSRNOG00000063418	ENSRNOG00000063418	None
ENSRNOT00000068497	3218	3048.93	12186.7	208.193	ENSRNOG00000020412	Sf3b2	splicing factor 3b, subunit 2 [Source:RGD Symbol;Acc:1307159]
ENSRNOT00000095607	1213	1043.93	4154.73	207.3	ENSRNOG00000010747	Dap	death-associated protein [Source:RGD Symbol;Acc:620641]
ENSRNOT00000108421	1861	1691.93	6733.52	207.295	ENSRNOG00000016991	Arl2bp	ADP-ribosylation factor like GTPase 2 binding protein [Source:RGD Symbol;Acc:1561471]
ENSRNOT00000033687	579	410.151	1632	207.255	ENSRNOG00000027722	H1f10	H1.10 linker histone [Source:RGD Symbol;Acc:1565596]
ENSRNOT00000021071	1944	1774.93	7061.84	207.236	ENSRNOG00000014637	Atxn10	ataxin 10 [Source:RGD Symbol;Acc:621813]
ENSRNOT00000030229	2299	2129.93	8472	207.181	ENSRNOG00000025843	Ccdc102a	coiled-coil domain containing 102A [Source:RGD Symbol;Acc:1308684]
ENSRNOT00000012616	1299	1129.93	4492.6	207.097	ENSRNOG00000008987	Ndufb9	NADH:ubiquinone oxidoreductase subunit B9 [Source:RGD Symbol;Acc:1307114]
ENSRNOT00000072589	2624	2454.93	9739	206.635	ENSRNOG00000045892	Cfl2	cofilin 2 [Source:RGD Symbol;Acc:1306982]
ENSRNOT00000013979	1012	842.932	3341.37	206.472	ENSRNOG00000010461	Gpx8	glutathione peroxidase 8 [Source:RGD Symbol;Acc:1307506]
ENSRNOT00000024261	3139	2969.93	11765.5	206.344	ENSRNOG00000017952	Septin2	septin 2 [Source:RGD Symbol;Acc:620056]
ENSRNOT00000042114	1595	1425.93	5645	206.202	ENSRNOG00000032134	Uqcrc1	ubiquinol-cytochrome c reductase core protein 1 [Source:RGD Symbol;Acc:1303314]
ENSRNOT00000004283	1666	1496.93	5921.71	206.051	ENSRNOG00000003117	Psmd12	proteasome 26S subunit, non-ATPase 12 [Source:RGD Symbol;Acc:1359305]
ENSRNOT00000060568	4963	4793.93	18961.1	206.016	ENSRNOG00000016779	Fam120a	family with sequence similarity 120A [Source:RGD Symbol;Acc:1306643]
ENSRNOT00000035890	537	368.215	1453	205.539	ENSRNOG00000028717	Ndufb7	NADH:ubiquinone oxidoreductase subunit B7 [Source:RGD Symbol;Acc:1308550]
ENSRNOT00000016432	1968	1798.93	7079.23	204.975	ENSRNOG00000012247	Rab7a	RAB7A, member RAS oncogene family [Source:RGD Symbol;Acc:61908]
ENSRNOT00000071885	2956	2786.93	10940.8	204.48	ENSRNOG00000049033	Racgap1	Rac GTPase-activating protein 1 [Source:RGD Symbol;Acc:1305912]
ENSRNOT00000011499	872	703.038	2756.62	204.233	ENSRNOG00000008673	Arpc3	actin related protein 2/3 complex, subunit 3 [Source:RGD Symbol;Acc:1311985]
ENSRNOT00000082010	2107	1937.93	7597.56	204.204	ENSRNOG00000020513	Becn1	beclin 1 [Source:RGD Symbol;Acc:620190]
ENSRNOT00000016885	412	244.387	958.105	204.204	ENSRNOG00000012582	Eif4ebp1	eukaryotic translation initiation factor 4E binding protein 1 [Source:RGD Symbol;Acc:620259]
ENSRNOT00000115856	2036	1866.93	7315.08	204.089	ENSRNOG00000009683	Sdcbp	syndecan binding protein [Source:RGD Symbol;Acc:621497]
ENSRNOT00000026075	1758	1588.93	6218	203.833	ENSRNOG00000019211	Olfml3	olfactomedin-like 3 [Source:RGD Symbol;Acc:1311106]
ENSRNOT00000003158	1551	1381.93	5407.36	203.811	ENSRNOG00000002292	Hnrnpd	heterogeneous nuclear ribonucleoprotein D [Source:RGD Symbol;Acc:620365]
ENSRNOT00000023724	1449	1279.93	5002.74	203.587	ENSRNOG00000017417	Gabarap	GABA type A receptor-associated protein [Source:RGD Symbol;Acc:61911]
ENSRNOT00000117112	817	648.056	2527.42	203.139	ENSRNOG00000006197	Calu	calumenin [Source:RGD Symbol;Acc:620383]
ENSRNOT00000057034	2099	1929.93	7516.43	202.861	ENSRNOG00000020235	Hnrnpl	heterogeneous nuclear ribonucleoprotein L [Source:RGD Symbol;Acc:71059]
ENSRNOT00000037016	1437	1267.93	4937.15	202.819	ENSRNOG00000023375	Rab34	RAB34, member RAS oncogene family [Source:RGD Symbol;Acc:1305058]
ENSRNOT00000017067	1194	1024.93	3986	202.568	ENSRNOG00000012457	Cyc1	cytochrome c-1 [Source:RGD Symbol;Acc:1306597]
ENSRNOT00000010197	1589	1419.93	5521.65	202.549	ENSRNOG00000007648	Rab11b	RAB11B, member RAS oncogene family [Source:RGD Symbol;Acc:68369]
ENSRNOT00000084271	3095	2925.93	11367	202.353	ENSRNOG00000014336	Mcm5	minichromosome maintenance complex component 5 [Source:RGD Symbol;Acc:1306616]
ENSRNOT00000004941	2887	2717.93	10549.8	202.179	ENSRNOG00000003524	Lrrc59	leucine rich repeat containing 59 [Source:RGD Symbol;Acc:1305092]
ENSRNOT00000066204	2156	1986.93	7685.58	201.476	ENSRNOG00000013741	Ube2d3	ubiquitin-conjugating enzyme E2D 3 [Source:RGD Symbol;Acc:619912]
ENSRNOT00000115809	1941	1771.93	6853.35	201.458	ENSRNOG00000020533	Htra1	HtrA serine peptidase 1 [Source:RGD Symbol;Acc:69235]
ENSRNOT00000058092	2050	1880.93	7255.56	200.922	ENSRNOG00000001709	Ap2m1	adaptor related protein complex 2 subunit mu 1 [Source:RGD Symbol;Acc:620135]
ENSRNOT00000107678	1769	1599.93	6170.25	200.877	ENSRNOG00000062573	Cd151	CD151 molecule (Raph blood group) [Source:RGD Symbol;Acc:621290]
ENSRNOT00000083839	879	710.035	2735	200.635	ENSRNOG00000059061	Uqcr10	ubiquinol-cytochrome c reductase, complex III subunit X [Source:RGD Symbol;Acc:1595126]
ENSRNOT00000014153	2464	2294.93	8823.24	200.257	ENSRNOG00000010635	Igfbp4	insulin-like growth factor binding protein 4 [Source:RGD Symbol;Acc:2875]
ENSRNOT00000045301	707	538.073	2067.13	200.104	ENSRNOG00000031859	RGD1562402	similar to 60S ribosomal protein L27a [Source:RGD Symbol;Acc:1562402]
ENSRNOT00000021840	8803	8633.93	33153.6	200.01	ENSRNOG00000014997	Igf2r	insulin-like growth factor 2 receptor [Source:RGD Symbol;Acc:2871]
ENSRNOT00000026949	3764	3594.93	13764	199.427	ENSRNOG00000019875	Matr3	matrin 3 [Source:RGD Symbol;Acc:3052]
ENSRNOT00000067405	2281	2111.93	8081.94	199.326	ENSRNOG00000043436	Micu1	mitochondrial calcium uptake 1 [Source:RGD Symbol;Acc:735033]
ENSRNOT00000007351	849	680.047	2602	199.295	ENSRNOG00000005556	Snrpf	small nuclear ribonucleoprotein polypeptide F [Source:RGD Symbol;Acc:1588229]
ENSRNOT00000071425	3329	3159.93	12088	199.253	ENSRNOG00000047088	Rab10	RAB10, member RAS oncogene family [Source:RGD Symbol;Acc:620879]
ENSRNOT00000095032	5034	4864.93	18592.7	199.065	ENSRNOG00000001229	Col18a1	collagen type XVIII alpha 1 chain [Source:RGD Symbol;Acc:70936]
ENSRNOT00000067228	1644	1474.93	5627	198.716	ENSRNOG00000015079	Ddost	dolichyl-diphosphooligosaccharide--protein glycosyltransferase non-catalytic subunit [Source:RGD Symbol;Acc:1308970]
ENSRNOT00000005073	4916	4746.93	18079.5	198.382	ENSRNOG00000003736	Col5a2	collagen type V alpha 2 chain [Source:RGD Symbol;Acc:70921]
ENSRNOT00000112798	1007	837.932	3186.49	198.076	ENSRNOG00000025892	Set	Set nuclear proto-oncogene [Source:RGD Symbol;Acc:41368318]
ENSRNOT00000001500	1708	1538.93	5834.68	197.481	ENSRNOG00000001136	Pebp1	phosphatidylethanolamine binding protein 1 [Source:RGD Symbol;Acc:62017]
ENSRNOT00000107560	2826	2656.93	10068	197.375	ENSRNOG00000053468	Tuba1a	tubulin, alpha 1A [Source:RGD Symbol;Acc:619717]
ENSRNOT00000002579	1054	884.932	3353	197.357	ENSRNOG00000001884	Ranbp1	RAN binding protein 1 [Source:RGD Symbol;Acc:1310521]
ENSRNOT00000051895	1376	1206.93	4572	197.311	ENSRNOG00000030237	Cox7c	cytochrome c oxidase subunit 7C [Source:RGD Symbol;Acc:2300145]
ENSRNOT00000013400	2570	2400.93	9081.14	197.01	ENSRNOG00000009781	Dync1i2	dynein cytoplasmic 1 intermediate chain 2 [Source:RGD Symbol;Acc:620174]
ENSRNOT00000007621	1888	1718.93	6499.58	196.95	ENSRNOG00000005389	Ppp2ca	protein phosphatase 2 catalytic subunit alpha [Source:RGD Symbol;Acc:3380]
ENSRNOT00000013695	3753	3583.93	13543.1	196.827	ENSRNOG00000010218	Eif5	eukaryotic translation initiation factor 5 [Source:RGD Symbol;Acc:619861]
ENSRNOT00000056041	5010	4840.93	18290	196.795	ENSRNOG00000007400	Srebf2	sterol regulatory element binding transcription factor 2 [Source:RGD Symbol;Acc:1307751]
ENSRNOT00000092558	1179	1009.93	3806.7	196.329	ENSRNOG00000001068	Rac1	Rac family small GTPase 1 [Source:RGD Symbol;Acc:619755]
ENSRNOT00000030221	468	299.543	1128.74	196.275	ENSRNOG00000023086	LOC100360828	cAMP-regulated phosphoprotein 19-like [Source:RGD Symbol;Acc:2321330]
ENSRNOT00000068129	1656	1486.93	5597.99	196.096	ENSRNOG00000000172	Sqor	sulfide quinone oxidoreductase [Source:RGD Symbol;Acc:1564504]
ENSRNOT00000086806	1356	1186.93	4468	196.072	ENSRNOG00000000632	Cdk1	cyclin-dependent kinase 1 [Source:RGD Symbol;Acc:2319]
ENSRNOT00000001336	744	575.065	2160	195.644	ENSRNOG00000001009	Bri3	brain protein I3 [Source:RGD Symbol;Acc:1309187]
ENSRNOT00000116462	2390	2220.93	8339.29	195.579	ENSRNOG00000016638	Gnb1	G protein subunit beta 1 [Source:RGD Symbol;Acc:2718]
ENSRNOT00000116017	3724	3554.93	13324.7	195.234	ENSRNOG00000017158	Eif4g2	eukaryotic translation initiation factor 4, gamma 2 [Source:RGD Symbol;Acc:1305294]
ENSRNOT00000118622	2730	2560.93	9574.13	194.729	ENSRNOG00000007492	Rpn2	ribophorin II [Source:RGD Symbol;Acc:62075]
ENSRNOT00000010061	2133	1963.93	7336.73	194.583	ENSRNOG00000007029	Dnaja1	DnaJ heat shock protein family (Hsp40) member A1 [Source:RGD Symbol;Acc:620942]
ENSRNOT00000103633	1260	1090.93	4074.98	194.561	ENSRNOG00000068306	LOC120099223	high mobility group protein B1-like [Source:RGD Symbol;Acc:40938697]
ENSRNOT00000100357	951	782.029	2919.77	194.471	ENSRNOG00000064233	Serf2	small EDRK-rich factor 2 [Source:RGD Symbol;Acc:1588368]
ENSRNOT00000022029	2589	2419.93	9011.64	193.968	ENSRNOG00000015941	Fkbp10	FKBP prolyl isomerase 10 [Source:RGD Symbol;Acc:1549751]
ENSRNOT00000027782	720	551.07	2052.05	193.958	ENSRNOG00000020487	Coa3	cytochrome C oxidase assembly factor 3 [Source:RGD Symbol;Acc:1564337]
ENSRNOT00000037517	1130	960.932	3559	192.914	ENSRNOG00000006949	C1qbp	complement C1q binding protein [Source:RGD Symbol;Acc:2230]
ENSRNOT00000019443	1291	1121.93	4140	192.204	ENSRNOG00000014415	Hsbp1	heat shock factor binding protein 1 [Source:RGD Symbol;Acc:628632]
ENSRNOT00000001820	1182	1012.93	3737.14	192.171	ENSRNOG00000001346	Cops6	COP9 signalosome subunit 6 [Source:RGD Symbol;Acc:1309919]
ENSRNOT00000018009	2038	1868.93	6883.64	191.846	ENSRNOG00000013360	Prkcsh	protein kinase C substrate 80K-H [Source:RGD Symbol;Acc:1309628]
ENSRNOT00000005987	5938	5768.93	21247	191.836	ENSRNOG00000004291	Cltc	clathrin heavy chain [Source:RGD Symbol;Acc:2364]
ENSRNOT00000003219	1994	1824.93	6717.5	191.73	ENSRNOG00000002358	Scpep1	serine carboxypeptidase 1 [Source:RGD Symbol;Acc:620067]
ENSRNOT00000110041	813	644.058	2369.68	191.643	ENSRNOG00000011893	Rps3a	ribosomal protein S3a [Source:RGD Symbol;Acc:62078]
ENSRNOT00000003075	1154	984.932	3619	191.386	ENSRNOG00000022256	Cxcl10	C-X-C motif chemokine ligand 10 [Source:RGD Symbol;Acc:620209]
ENSRNOT00000085735	1712	1542.93	5666.47	191.291	ENSRNOG00000055471	Ywhah	tyrosine 3-monooxygenase/tryptophan 5-monooxygenase activation protein, eta [Source:RGD Symbol;Acc:3978]
ENSRNOT00000025052	3460	3290.93	12073	191.084	ENSRNOG00000018404	Aars1	alanyl-tRNA synthetase 1 [Source:RGD Symbol;Acc:1304832]
ENSRNOT00000080342	2376	2206.93	8090.13	190.939	ENSRNOG00000018529	Csnk1g2	casein kinase 1, gamma 2 [Source:RGD Symbol;Acc:621407]
ENSRNOT00000085981	1171	1001.93	3671	190.842	ENSRNOG00000011732	Psmb7	proteasome 20S subunit beta 7 [Source:RGD Symbol;Acc:621093]
ENSRNOT00000005644	4866	4696.93	17165.9	190.363	ENSRNOG00000004276	Itga3	integrin subunit alpha 3 [Source:RGD Symbol;Acc:1310333]
ENSRNOT00000066028	2708	2538.93	9267.95	190.135	ENSRNOG00000015857	Ctsa	cathepsin A [Source:RGD Symbol;Acc:1309070]
ENSRNOT00000013745	873	704.037	2569	190.063	ENSRNOG00000010208	Timp1	TIMP metallopeptidase inhibitor 1 [Source:RGD Symbol;Acc:621675]
ENSRNOT00000024952	2137	1967.93	7170.98	189.8	ENSRNOG00000018091	Gdi2	GDP dissociation inhibitor 2 [Source:RGD Symbol;Acc:61802]
ENSRNOT00000018073	3748	3578.93	13038.3	189.757	ENSRNOG00000013039	Add1	adducin 1 [Source:RGD Symbol;Acc:2041]
ENSRNOT00000024648	2069	1899.93	6911	189.466	ENSRNOG00000017751	Arl6ip1	ADP-ribosylation factor like GTPase 6 interacting protein 1 [Source:RGD Symbol;Acc:735205]
ENSRNOT00000029177	2139	1969.93	7149.79	189.047	ENSRNOG00000021492	Rbbp4	RB binding protein 4, chromatin remodeling factor [Source:RGD Symbol;Acc:1593768]
ENSRNOT00000110570	932	763.029	2768.93	189.016	ENSRNOG00000021638	Pycr3	pyrroline-5-carboxylate reductase 3 [Source:RGD Symbol;Acc:1309115]
ENSRNOT00000011545	697	528.075	1915.69	188.955	ENSRNOG00000027694	Rps7-ps23	ribosomal protein S7, pseudogene 23 [Source:RGD Symbol;Acc:2323948]
ENSRNOT00000041717	2220	2050.93	7436.51	188.863	ENSRNOG00000005257	Prkaca	protein kinase cAMP-activated catalytic subunit alpha [Source:RGD Symbol;Acc:3389]
ENSRNOT00000045326	3512	3342.93	12110.4	188.694	ENSRNOG00000034015	Capn2	calpain 2 [Source:RGD Symbol;Acc:2268]
ENSRNOT00000084481	1336	1166.93	4224.05	188.544	ENSRNOG00000004992	Rab1a	RAB1A, member RAS oncogene family [Source:RGD Symbol;Acc:619736]
ENSRNOT00000049725	3700	3530.93	12749	188.068	ENSRNOG00000008292	Hif1a	hypoxia inducible factor 1 subunit alpha [Source:RGD Symbol;Acc:61928]
ENSRNOT00000118108	557	388.175	1400.84	187.97	ENSRNOG00000012550	Uqcrh	ubiquinol-cytochrome c reductase hinge protein [Source:RGD Symbol;Acc:1305987]
ENSRNOT00000018225	4649	4479.93	16147	187.737	ENSRNOG00000028650	Inf2	inverted formin 2 [Source:RGD Symbol;Acc:1308350]
ENSRNOT00000107199	1198	1028.93	3702.21	187.414	ENSRNOG00000017817	Cox4i1	cytochrome c oxidase subunit 4i1 [Source:RGD Symbol;Acc:68374]
ENSRNOT00000064272	1173	1003.93	3611.3	187.365	ENSRNOG00000026109	Prmt1	protein arginine methyltransferase 1 [Source:RGD Symbol;Acc:62020]
ENSRNOT00000010753	759	590.062	2121.82	187.3	ENSRNOG00000007851	Psma3	proteasome 20S subunit alpha 3 [Source:RGD Symbol;Acc:61844]
ENSRNOT00000041384	333	169.13	607.145	186.982	ENSRNOG00000028939	LOC108348980	40S ribosomal protein S29 pseudogene [Source:RGD Symbol;Acc:11492142]
ENSRNOT00000086264	1611	1441.93	5172.88	186.86	ENSRNOG00000017558	Tubb2a	tubulin, beta 2A class IIa [Source:RGD Symbol;Acc:1588452]
ENSRNOT00000011731	4512	4342.93	15571	186.751	ENSRNOG00000026293	Jun	Jun proto-oncogene, AP-1 transcription factor subunit [Source:RGD Symbol;Acc:2943]
ENSRNOT00000078861	1807	1637.93	5866.43	186.555	ENSRNOG00000016460	Clu	clusterin [Source:RGD Symbol;Acc:3907]
ENSRNOT00000071420	2267	2097.93	7498.63	186.174	ENSRNOG00000047314	Tk1	thymidine kinase 1 [Source:RGD Symbol;Acc:621014]
ENSRNOT00000020323	763	594.062	2120.68	185.94	ENSRNOG00000015131	Ube2c	ubiquitin-conjugating enzyme E2C [Source:RGD Symbol;Acc:1305382]
ENSRNOT00000011183	868	699.038	2494.57	185.876	ENSRNOG00000008329	Ndufb11	NADH:ubiquinone oxidoreductase subunit B11 [Source:RGD Symbol;Acc:1563698]
ENSRNOT00000028484	1138	968.932	3457	185.838	ENSRNOG00000020979	Psmb4	proteasome 20S subunit beta 4 [Source:RGD Symbol;Acc:61877]
ENSRNOT00000046126	2172	2002.93	7140.7	185.696	ENSRNOG00000019456	Kars1	lysyl-tRNA synthetase 1 [Source:RGD Symbol;Acc:1359653]
ENSRNOT00000019740	595	426.132	1518	185.548	ENSRNOG00000014581	Trappc2l	trafficking protein particle complex subunit 2L [Source:RGD Symbol;Acc:1304906]
ENSRNOT00000101055	1088	918.932	3271.27	185.422	ENSRNOG00000018945	Nutf2	nuclear transport factor 2 [Source:RGD Symbol;Acc:1359213]
ENSRNOT00000035567	1033	863.932	3069.83	185.082	ENSRNOG00000027006	LOC100911361	heterogeneous nuclear ribonucleoprotein A3-like [Source:RGD Symbol;Acc:6493616]
ENSRNOT00000015085	1297	1127.93	4007.83	185.078	ENSRNOG00000039980	Slc25a5	solute carrier family 25 member 5 [Source:RGD Symbol;Acc:620353]
ENSRNOT00000055464	937	768.029	2728	185.01	ENSRNOG00000009225	Copz2	COPI coat complex subunit zeta 2 [Source:RGD Symbol;Acc:1306948]
ENSRNOT00000027580	1722	1552.93	5502	184.543	ENSRNOG00000020358	Ptov1	PTOV1, extended AT-hook containing adaptor protein [Source:RGD Symbol;Acc:1306977]
ENSRNOT00000064916	805	636.059	2253.19	184.514	ENSRNOG00000019895	Nedd8	NEDD8 ubiquitin like modifier [Source:RGD Symbol;Acc:3158]
ENSRNOT00000109934	1652	1482.93	5244.21	184.199	ENSRNOG00000015335	Rpl13	ribosomal protein L13 [Source:RGD Symbol;Acc:621179]
ENSRNOT00000007624	1442	1272.93	4500.38	184.15	ENSRNOG00000005587	Suclg1	succinate-CoA ligase GDP/ADP-forming subunit alpha [Source:RGD Symbol;Acc:619821]
ENSRNOT00000101698	1977	1807.93	6385.22	183.96	ENSRNOG00000011782	Got2	glutamic-oxaloacetic transaminase 2 [Source:RGD Symbol;Acc:2722]
ENSRNOT00000009621	456	287.659	1013.7	183.552	ENSRNOG00000007660	Fntb	farnesyltransferase, CAAX box, beta [Source:RGD Symbol;Acc:620119]
ENSRNOT00000029829	1890	1720.93	6060.39	183.428	ENSRNOG00000021828	Coro1b	coronin 1B [Source:RGD Symbol;Acc:2382]
ENSRNOT00000004684	1742	1572.93	5534.28	183.265	ENSRNOG00000003532	Magea13	MAGE family member A13 [Source:RGD Symbol;Acc:1359246]
ENSRNOT00000012996	4365	4195.93	14757	183.189	ENSRNOG00000009625	Dpysl2	dihydropyrimidinase-like 2 [Source:RGD Symbol;Acc:2517]
ENSRNOT00000032089	3236	3066.93	10778.2	183.051	ENSRNOG00000021314	Fdft1	farnesyl diphosphate farnesyl transferase 1 [Source:RGD Symbol;Acc:61834]
ENSRNOT00000025916	2819	2649.93	9310.49	183.006	ENSRNOG00000019113	Hnrnpk	heterogeneous nuclear ribonucleoprotein K [Source:RGD Symbol;Acc:71058]
ENSRNOT00000074081	944	775.029	2722.93	182.998	ENSRNOG00000045860	U2af1	U2 small nuclear RNA auxiliary factor 1 [Source:RGD Symbol;Acc:1584190]
ENSRNOT00000115908	487	318.401	1118.56	182.985	ENSRNOG00000014078	Ndufb8	NADH:ubiquinone oxidoreductase subunit B8 [Source:RGD Symbol;Acc:1309129]
ENSRNOT00000031045	4102	3932.93	13770	182.367	ENSRNOG00000023095	Npepps	aminopeptidase puromycin sensitive [Source:RGD Symbol;Acc:619962]
ENSRNOT00000020646	2388	2218.93	7760.47	182.168	ENSRNOG00000015295	Ctdsp1	CTD small phosphatase 1 [Source:RGD Symbol;Acc:1305629]
ENSRNOT00000075924	1606	1436.93	5019.31	181.944	ENSRNOG00000046705	Snx3	sorting nexin 3 [Source:RGD Symbol;Acc:1595151]
ENSRNOT00000063791	2305	2135.93	7456.57	181.836	ENSRNOG00000043286	Cpne2	copine 2 [Source:RGD Symbol;Acc:1586036]
ENSRNOT00000018021	6153	5983.93	20864	181.61	ENSRNOG00000012002	Iqgap1	IQ motif containing GTPase activating protein 1 [Source:RGD Symbol;Acc:1311884]
ENSRNOT00000063942	2312	2142.93	7457.99	181.277	ENSRNOG00000002101	Paics	phosphoribosylaminoimidazole carboxylase and phosphoribosylaminoimidazolesuccinocarboxamide synthase [Source:RGD Symbol;Acc:620066]
ENSRNOT00000091288	372	205.742	715.591	181.164	ENSRNOG00000060293	Ndufa3	NADH:ubiquinone oxidoreductase subunit A3 [Source:RGD Symbol;Acc:1588687]
ENSRNOT00000030892	456	287.659	997	180.528	ENSRNOG00000010005	Ndufb2	NADH:ubiquinone oxidoreductase subunit B2 [Source:RGD Symbol;Acc:1308130]
ENSRNOT00000116579	1645	1475.93	5093.3	179.747	ENSRNOG00000010239	Cnbp	CCHC-type zinc finger, nucleic acid binding protein [Source:RGD Symbol;Acc:621807]
ENSRNOT00000007676	1616	1446.93	4970.24	178.92	ENSRNOG00000005828	Skp1	S-phase kinase-associated protein 1 [Source:RGD Symbol;Acc:1359648]
ENSRNOT00000017090	2002	1832.93	6274	178.29	ENSRNOG00000012269	Lpcat3	lysophosphatidylcholine acyltransferase 3 [Source:RGD Symbol;Acc:1310223]
ENSRNOT00000005346	637	468.102	1601.75	178.23	ENSRNOG00000066932	Pfdn2	prefoldin subunit 2 [Source:RGD Symbol;Acc:1591406]
ENSRNOT00000107864	3040	2870.93	9812.45	178.026	ENSRNOG00000018920	Slc25a17	solute carrier family 25 member 17 [Source:RGD Symbol;Acc:1311498]
ENSRNOT00000059190	2171	2001.93	6841.43	178.003	ENSRNOG00000003399	Hnrnph1	heterogeneous nuclear ribonucleoprotein H1 [Source:RGD Symbol;Acc:620840]
ENSRNOT00000095189	1526	1356.93	4636.26	177.967	ENSRNOG00000017417	Gabarap	GABA type A receptor-associated protein [Source:RGD Symbol;Acc:61911]
ENSRNOT00000088597	300	139.313	475.711	177.861	ENSRNOG00000067948	Metazoa_SRP	Metazoan signal recognition particle RNA [Source:RGD Symbol;Acc:150341565]
ENSRNOT00000076604	4301	4131.93	14098.9	177.73	ENSRNOG00000025791	Dync1li2	dynein, cytoplasmic 1 light intermediate chain 2 [Source:RGD Symbol;Acc:621130]
ENSRNOT00000025510	1241	1071.93	3653.57	177.533	ENSRNOG00000018818	Txnl1	thioredoxin-like 1 [Source:RGD Symbol;Acc:621717]
ENSRNOT00000050059	2173	2003.93	6815.02	177.139	ENSRNOG00000001454	Eif4h	eukaryotic translation initiation factor 4H [Source:RGD Symbol;Acc:1359222]
ENSRNOT00000025559	2129	1959.93	6638.54	176.425	ENSRNOG00000018796	Herpud1	homocysteine inducible ER protein with ubiquitin like domain 1 [Source:RGD Symbol;Acc:620818]
ENSRNOT00000023606	1775	1605.93	5421.8	175.851	ENSRNOG00000017235	Atp6v0d1	ATPase H+ transporting V0 subunit D1 [Source:RGD Symbol;Acc:1306159]
ENSRNOT00000015179	5314	5144.93	17333.4	175.482	ENSRNOG00000010765	Vcl	vinculin [Source:RGD Symbol;Acc:1311217]
ENSRNOT00000118438	174	43.611	146.719	175.233	ENSRNOG00000067587	Snrpe	small nuclear ribonucleoprotein polypeptide E [Source:RGD Symbol;Acc:2321675]
ENSRNOT00000001438	1809	1639.93	5511	175.038	ENSRNOG00000001083	Kdelr2	KDEL endoplasmic reticulum protein retention receptor 2 [Source:RGD Symbol;Acc:1304618]
ENSRNOT00000109674	1764	1594.93	5353.05	174.819	ENSRNOG00000018091	Gdi2	GDP dissociation inhibitor 2 [Source:RGD Symbol;Acc:61802]
ENSRNOT00000013841	753	584.063	1960	174.793	ENSRNOG00000010420	Sem1	SEM1 26S proteasome subunit [Source:RGD Symbol;Acc:1590628]
ENSRNOT00000006297	709	540.072	1811	174.661	ENSRNOG00000004723	Fcf1	Fcf1 rRNA-processing protein [Source:RGD Symbol;Acc:1310899]
ENSRNOT00000099813	1312	1142.93	3825.92	174.359	ENSRNOG00000001415	Ap1s1	adaptor related protein complex 1 subunit sigma 1 [Source:RGD Symbol;Acc:1305911]
ENSRNOT00000085923	2207	2037.93	6806.03	173.953	ENSRNOG00000060141	Epdr1	ependymin related 1 [Source:RGD Symbol;Acc:1359161]
ENSRNOT00000004046	2202	2032.93	6778.01	173.663	ENSRNOG00000002989	Nmt1	N-myristoyltransferase 1 [Source:RGD Symbol;Acc:628642]
ENSRNOT00000120216	1481	1311.93	4365.57	173.324	ENSRNOG00000036852	Pcbp2	poly(rC) binding protein 2 [Source:RGD Symbol;Acc:1309626]
ENSRNOT00000010720	4586	4416.93	14670.6	173.003	ENSRNOG00000007834	Cand1	cullin-associated and neddylation-dissociated 1 [Source:RGD Symbol;Acc:620479]
ENSRNOT00000072494	479	310.452	1031	172.979	ENSRNOG00000049931	LOC288913	similar to LEYDIG CELL TUMOR 10 KD PROTEIN [Source:RGD Symbol;Acc:735128]
ENSRNOT00000106837	2915	2745.93	9086	172.35	ENSRNOG00000007892	Tram1	translocation associated membrane protein 1 [Source:RGD Symbol;Acc:1359100]
ENSRNOT00000025880	2759	2589.93	8563	172.213	ENSRNOG00000018992	Dpysl3	dihydropyrimidinase-like 3 [Source:RGD Symbol;Acc:2410]
ENSRNOT00000027980	777	608.061	2009.58	172.142	ENSRNOG00000020602	Ndufa13	NADH:ubiquinone oxidoreductase subunit A13 [Source:RGD Symbol;Acc:6492821]
ENSRNOT00000015869	1746	1576.93	5209.89	172.085	ENSRNOG00000011489	R3hdm4	R3H domain containing 4 [Source:RGD Symbol;Acc:1307067]
ENSRNOT00000084069	804	635.059	2097.84	172.063	ENSRNOG00000005668	Ndufa8	NADH:ubiquinone oxidoreductase subunit A8 [Source:RGD Symbol;Acc:1306283]
ENSRNOT00000072756	1411	1241.93	4098.5	171.892	ENSRNOG00000067065	Capns1	calpain, small subunit 1 [Source:RGD Symbol;Acc:2270]
ENSRNOT00000100054	3737	3567.93	11770.2	171.829	ENSRNOG00000002807	Septin9	septin 9 [Source:RGD Symbol;Acc:708523]
ENSRNOT00000098635	3272	3102.93	10223.8	171.62	ENSRNOG00000061058	Csde1	cold shock domain containing E1 [Source:RGD Symbol;Acc:619726]
ENSRNOT00000005551	2073	1903.93	6271.88	171.583	ENSRNOG00000004143	Adipor1	adiponectin receptor 1 [Source:RGD Symbol;Acc:1303151]
ENSRNOT00000117470	1922	1752.93	5771.83	171.505	ENSRNOG00000020206	Ctsd	cathepsin D [Source:RGD Symbol;Acc:621511]
ENSRNOT00000042965	1569	1399.93	4601.03	171.19	ENSRNOG00000004621	Rtn4	reticulon 4 [Source:RGD Symbol;Acc:620989]
ENSRNOT00000008525	1453	1283.93	4218.06	171.12	ENSRNOG00000006359	Galk1	galactokinase 1 [Source:RGD Symbol;Acc:1305375]
ENSRNOT00000087033	1773	1603.93	5257.41	170.732	ENSRNOG00000005387	Rbm3	RNA binding motif protein 3 [Source:RGD Symbol;Acc:620145]
ENSRNOT00000010101	1914	1744.93	5717.9	170.682	ENSRNOG00000007089	Lgmn	legumain [Source:RGD Symbol;Acc:619832]
ENSRNOT00000019057	1937	1767.93	5789.54	170.572	ENSRNOG00000014153	Lhfpl6	LHFPL tetraspan subfamily member 6 [Source:RGD Symbol;Acc:1560177]
ENSRNOT00000091464	1439	1269.93	4156.95	170.5	ENSRNOG00000012999	Phb2	prohibitin 2 [Source:RGD Symbol;Acc:620203]
ENSRNOT00000109758	2105	1935.93	6332	170.365	ENSRNOG00000063678	Mcl1	MCL1 apoptosis regulator, BCL2 family member [Source:RGD Symbol;Acc:620525]
ENSRNOT00000033015	2014	1844.93	6029.7	170.233	ENSRNOG00000020255	Sars1	seryl-tRNA synthetase 1 [Source:RGD Symbol;Acc:628813]
ENSRNOT00000005983	4076	3906.93	12759.3	170.106	ENSRNOG00000004208	Crim1	cysteine rich transmembrane BMP regulator 1 [Source:RGD Symbol;Acc:1308710]
ENSRNOT00000028793	2768	2598.93	8483.84	170.03	ENSRNOG00000021201	Txnip	thioredoxin interacting protein [Source:RGD Symbol;Acc:620886]
ENSRNOT00000039186	1553	1383.93	4499	169.328	ENSRNOG00000025940	Mettl9	methyltransferase like 9 [Source:RGD Symbol;Acc:2311609]
ENSRNOT00000081914	2155	1985.93	6436.38	168.813	ENSRNOG00000054352	Atp6ap1	ATPase H+ transporting accessory protein 1 [Source:RGD Symbol;Acc:620423]
ENSRNOT00000042411	2085	1915.93	6206	168.718	ENSRNOG00000008452	Eid1	EP300 interacting inhibitor of differentiation 1 [Source:RGD Symbol;Acc:1562702]
ENSRNOT00000115869	2324	2154.93	6977.65	168.657	ENSRNOG00000064385	Ftl1	ferritin light chain 1 [Source:RGD Symbol;Acc:61813]
ENSRNOT00000076618	3434	3264.93	10563.5	168.524	ENSRNOG00000021412	Slfn13	schlafen family member 13 [Source:RGD Symbol;Acc:1359139]
ENSRNOT00000013073	1055	885.932	2865.28	168.46	ENSRNOG00000027433	Akr1b10	aldo-keto reductase family 1 member B10 [Source:RGD Symbol;Acc:1308277]
ENSRNOT00000119817	719	550.07	1778.7	168.428	ENSRNOG00000018289	Park7	Parkinsonism associated deglycase [Source:RGD Symbol;Acc:621808]
ENSRNOT00000016450	1481	1311.93	4242	168.418	ENSRNOG00000012026	Psmc2	proteasome 26S subunit, ATPase 2 [Source:RGD Symbol;Acc:3428]
ENSRNOT00000080824	1350	1180.93	3817.89	168.394	ENSRNOG00000008797	Tmpo	thymopoietin [Source:RGD Symbol;Acc:3875]
ENSRNOT00000020325	1894	1724.93	5575.67	168.366	ENSRNOG00000014645	Aldh7a1	aldehyde dehydrogenase 7 family, member A1 [Source:RGD Symbol;Acc:1308614]
ENSRNOT00000026928	1019	849.932	2746.22	168.299	ENSRNOG00000019868	Psma5	proteasome 20S subunit alpha 5 [Source:RGD Symbol;Acc:61848]
ENSRNOT00000023477	1626	1456.93	4704.36	168.186	ENSRNOG00000017243	Bnip3	BCL2 interacting protein 3 [Source:RGD Symbol;Acc:620800]
ENSRNOT00000007583	900	731.033	2357.84	167.999	ENSRNOG00000005513	Srsf5	serine and arginine rich splicing factor 5 [Source:RGD Symbol;Acc:3664]
ENSRNOT00000000580	368	201.926	650.696	167.847	ENSRNOG00000000488	Hmga1	high mobility group AT-hook 1 [Source:RGD Symbol;Acc:628699]
ENSRNOT00000004969	2918	2748.93	8856.45	167.813	ENSRNOG00000003703	Mcm6	minichromosome maintenance complex component 6 [Source:RGD Symbol;Acc:61967]
ENSRNOT00000012634	2376	2206.93	7104.61	167.68	ENSRNOG00000009437	Ewsr1	EWS RNA-binding protein 1 [Source:RGD Symbol;Acc:1307258]
ENSRNOT00000011808	1311	1141.93	3672.44	167.511	ENSRNOG00000008704	Tmem97	transmembrane protein 97 [Source:RGD Symbol;Acc:1307423]
ENSRNOT00000027370	1757	1587.93	5101.68	167.344	ENSRNOG00000020213	Tubg1	tubulin, gamma 1 [Source:RGD Symbol;Acc:628606]
ENSRNOT00000093864	3249	3079.93	9882.49	167.13	ENSRNOG00000070228	LOC103694557	ubiquitin-like modifier-activating enzyme 1 Y [Source:RGD Symbol;Acc:9252298]
ENSRNOT00000103485	2741	2571.93	8226.77	166.609	ENSRNOG00000012455	Tardbp	TAR DNA binding protein [Source:RGD Symbol;Acc:1310906]
ENSRNOT00000116552	2138	1968.93	6294.55	166.519	ENSRNOG00000030680	Ddx5	DEAD-box helicase 5 [Source:RGD Symbol;Acc:619906]
ENSRNOT00000095041	759	590.062	1886.08	166.491	ENSRNOG00000056853	Psma7	proteasome 20S subunit alpha 7 [Source:RGD Symbol;Acc:61851]
ENSRNOT00000024306	3243	3073.93	9823.29	166.453	ENSRNOG00000017730	Psmd1	proteasome 26S subunit, non-ATPase 1 [Source:RGD Symbol;Acc:621669]
ENSRNOT00000018454	3098	2928.93	9359.91	166.453	ENSRNOG00000013743	Sec61a1	SEC61 translocon subunit alpha 1 [Source:RGD Symbol;Acc:68321]
ENSRNOT00000047698	3412	3242.93	10345.1	166.159	ENSRNOG00000031173	Snd1	staphylococcal nuclease and tudor domain containing 1 [Source:RGD Symbol;Acc:631340]
ENSRNOT00000111467	3415	3245.93	10330.4	165.77	ENSRNOG00000017952	Septin2	septin 2 [Source:RGD Symbol;Acc:620056]
ENSRNOT00000079085	3154	2984.93	9482.77	165.474	ENSRNOG00000054172	Ctnnb1	catenin beta 1 [Source:RGD Symbol;Acc:70487]
ENSRNOT00000024677	2602	2432.93	7726.99	165.428	ENSRNOG00000018233	Gas6	growth arrest specific 6 [Source:RGD Symbol;Acc:61913]
ENSRNOT00000016981	2672	2502.93	7940.31	165.241	ENSRNOG00000010945	Ywhab	tyrosine 3-monooxygenase/tryptophan 5-monooxygenase activation protein, beta [Source:RGD Symbol;Acc:61998]
ENSRNOT00000090695	562	393.169	1241.83	164.517	ENSRNOG00000042094	Prr13	proline rich 13 [Source:RGD Symbol;Acc:1307129]
ENSRNOT00000026710	3113	2943.93	9266	163.943	ENSRNOG00000019465	Gnai3	G protein subunit alpha i3 [Source:RGD Symbol;Acc:2714]
ENSRNOT00000010185	1615	1445.93	4548	163.833	ENSRNOG00000006818	Arl6ip5	ADP-ribosylation factor like GTPase 6 interacting protein 5 [Source:RGD Symbol;Acc:708572]
ENSRNOT00000110429	796	627.061	1967	163.389	ENSRNOG00000046172	Sf3b6	splicing factor 3B, subunit 6 [Source:RGD Symbol;Acc:2318878]
ENSRNOT00000084751	384	217.249	681.277	163.341	ENSRNOG00000025388	Mrpl33	mitochondrial ribosomal protein L33 [Source:RGD Symbol;Acc:2322809]
ENSRNOT00000084202	2470	2300.93	7205.49	163.113	ENSRNOG00000058461	Sfpq	splicing factor proline and glutamine rich [Source:RGD Symbol;Acc:727923]
ENSRNOT00000024609	1369	1199.93	3755	162.998	ENSRNOG00000018281	Uqcrfs1	ubiquinol-cytochrome c reductase, Rieske iron-sulfur polypeptide 1 [Source:RGD Symbol;Acc:628838]
ENSRNOT00000025878	4758	4588.93	14359.5	162.988	ENSRNOG00000018977	Ap3d1	adaptor related protein complex 3 subunit delta 1 [Source:RGD Symbol;Acc:1308659]
ENSRNOT00000074253	2955	2785.93	8717.04	162.977	ENSRNOG00000046502	Lonp1	lon peptidase 1, mitochondrial [Source:RGD Symbol;Acc:621598]
ENSRNOT00000101344	2277	2107.93	6587.6	162.779	ENSRNOG00000019244	Mxra8	matrix remodeling associated 8 [Source:RGD Symbol;Acc:1359356]
ENSRNOT00000025512	2991	2821.93	8818	162.762	ENSRNOG00000018836	C19h1orf198	similar to human chromosome 1 open reading frame 198 [Source:RGD Symbol;Acc:1559896]
ENSRNOT00000086311	979	810.026	2529.41	162.648	ENSRNOG00000003809	Sat1	spermidine/spermine N1-acetyl transferase 1 [Source:RGD Symbol;Acc:1586174]
ENSRNOT00000011937	1497	1327.93	4146.59	162.646	ENSRNOG00000008994	Arpc4	actin related protein 2/3 complex, subunit 4 [Source:RGD Symbol;Acc:1310096]
ENSRNOT00000005016	7246	7076.93	22090.2	162.586	ENSRNOG00000003495	Prpf8	pre-mRNA processing factor 8 [Source:RGD Symbol;Acc:1305467]
ENSRNOT00000114214	2774	2604.93	8106.52	162.094	ENSRNOG00000000991	Arpc1b	actin related protein 2/3 complex, subunit 1B [Source:RGD Symbol;Acc:2155]
ENSRNOT00000102734	1859	1689.93	5254.8	161.963	ENSRNOG00000069875	LOC100361457	actin, gamma 1 propeptide-like [Source:RGD Symbol;Acc:2320108]
ENSRNOT00000012279	2221	2051.93	6375.93	161.849	ENSRNOG00000008921	Dynll2	dynein light chain LC8-type 2 [Source:RGD Symbol;Acc:619860]
ENSRNOT00000081980	3046	2876.93	8915.68	161.419	ENSRNOG00000053450	Myadm	myeloid-associated differentiation marker [Source:RGD Symbol;Acc:727835]
ENSRNOT00000093497	1322	1152.93	3570.1	161.289	ENSRNOG00000019357	Tax1bp3	Tax1 binding protein 3 [Source:RGD Symbol;Acc:1308924]
ENSRNOT00000006887	858	689.041	2133	161.24	ENSRNOG00000005184	Nop10	NOP10 ribonucleoprotein [Source:RGD Symbol;Acc:1582780]
ENSRNOT00000064802	1118	948.932	2931.99	160.937	ENSRNOG00000019223	Atp5f1c	ATP synthase F1 subunit gamma [Source:RGD Symbol;Acc:620011]
ENSRNOT00000008964	947	778.029	2402.96	160.872	ENSRNOG00000006500	Snf8	SNF8 subunit of ESCRT-II [Source:RGD Symbol;Acc:1310144]
ENSRNOT00000013392	1969	1799.93	5559	160.868	ENSRNOG00000010023	Slc33a1	solute carrier family 33 member 1 [Source:RGD Symbol;Acc:620653]
ENSRNOT00000110494	2316	2146.93	6625.24	160.735	ENSRNOG00000029209	Rnf13	ring finger protein 13 [Source:RGD Symbol;Acc:1594062]
ENSRNOT00000019978	1084	914.932	2822	160.656	ENSRNOG00000014828	Avpi1	arginine vasopressin-induced 1 [Source:RGD Symbol;Acc:621721]
ENSRNOT00000079745	2841	2671.93	8232.09	160.477	ENSRNOG00000015423	Ccna2	cyclin A2 [Source:RGD Symbol;Acc:621059]
ENSRNOT00000074487	2556	2386.93	7350.79	160.407	ENSRNOG00000046271	Gspt1	G1 to S phase transition 1 [Source:RGD Symbol;Acc:2751]
ENSRNOT00000025570	5712	5542.93	17051	160.228	ENSRNOG00000018668	Glg1	golgi glycoprotein 1 [Source:RGD Symbol;Acc:69345]
ENSRNOT00000108193	2075	1905.93	5861.35	160.184	ENSRNOG00000020918	Ccnd1	cyclin D1 [Source:RGD Symbol;Acc:68384]
ENSRNOT00000016520	1679	1509.93	4642.85	160.161	ENSRNOG00000011952	Samm50	SAMM50 sorting and assembly machinery component [Source:RGD Symbol;Acc:1303219]
ENSRNOT00000005374	1544	1374.93	4227.6	160.155	ENSRNOG00000003864	Gipc1	GIPC PDZ domain containing family, member 1 [Source:RGD Symbol;Acc:68338]
ENSRNOT00000025925	2299	2129.93	6531.85	159.735	ENSRNOG00000018920	Slc25a17	solute carrier family 25 member 17 [Source:RGD Symbol;Acc:1311498]
ENSRNOT00000010380	560	391.171	1199.53	159.725	ENSRNOG00000007784	Bloc1s1	biogenesis of lysosomal organelles complex-1, subunit 1 [Source:RGD Symbol;Acc:1307564]
ENSRNOT00000005961	2562	2392.93	7336.13	159.685	ENSRNOG00000004481	Adss	adenylosuccinate synthase [Source:RGD Symbol;Acc:1310508]
ENSRNOT00000025887	1002	832.932	2552.72	159.633	ENSRNOG00000019041	Psme1	proteasome activator subunit 1 [Source:RGD Symbol;Acc:3429]
ENSRNOT00000008728	2257	2087.93	6398.36	159.618	ENSRNOG00000006228	Pdia4	protein disulfide isomerase family A, member 4 [Source:RGD Symbol;Acc:619835]
ENSRNOT00000091577	4817	4647.93	14239.6	159.576	ENSRNOG00000002182	Septin11	septin 11 [Source:RGD Symbol;Acc:1307405]
ENSRNOT00000006239	2048	1878.93	5740	159.122	ENSRNOG00000004628	Dazap2	DAZ associated protein 2 [Source:RGD Symbol;Acc:1307407]
ENSRNOT00000098508	3249	3079.93	9408.51	159.114	ENSRNOG00000063279	Uba1y	ubiquitin-activating enzyme, Chr Y [Source:RGD Symbol;Acc:3925]
ENSRNOT00000085470	2023	1853.93	5657.44	158.948	ENSRNOG00000017251	Wdr55	WD repeat domain 55 [Source:RGD Symbol;Acc:1305640]
ENSRNOT00000018310	2620	2450.93	7473.01	158.816	ENSRNOG00000013469	Txndc5	thioredoxin domain containing 5 [Source:RGD Symbol;Acc:2323973]
ENSRNOT00000014756	1080	910.932	2774.66	158.655	ENSRNOG00000011100	LOC120096281	heterogeneous nuclear ribonucleoprotein A3-like [Source:RGD Symbol;Acc:41086608]
ENSRNOT00000046791	560	391.171	1191.09	158.601	ENSRNOG00000029410	LOC108348870	60S ribosomal protein L21-like [Source:RGD Symbol;Acc:11423435]
ENSRNOT00000017555	1530	1360.93	4141.03	158.49	ENSRNOG00000013023	Nop53	NOP53 ribosome biogenesis factor [Source:RGD Symbol;Acc:1303085]
ENSRNOT00000049255	1000	830.932	2523.84	158.207	ENSRNOG00000000340	Rtraf	RNA transcription, translation and transport factor [Source:RGD Symbol;Acc:1304704]
ENSRNOT00000029712	633	464.103	1409.45	158.185	ENSRNOG00000024539	Ndufb6	NADH:ubiquinone oxidoreductase subunit B6 [Source:RGD Symbol;Acc:1311354]
ENSRNOT00000076422	1738	1568.93	4738.62	157.317	ENSRNOG00000014160	Tcp1	t-complex 1 [Source:RGD Symbol;Acc:3832]
ENSRNOT00000034300	2450	2280.93	6888	157.293	ENSRNOG00000008680	Loxl1	lysyl oxidase-like 1 [Source:RGD Symbol;Acc:1308752]
ENSRNOT00000026398	1941	1771.93	5350	157.266	ENSRNOG00000019450	Etf1	eukaryotic translation termination factor 1 [Source:RGD Symbol;Acc:1305712]
ENSRNOT00000081415	1817	1647.93	4969.19	157.063	ENSRNOG00000003338	Pmp22	peripheral myelin protein 22 [Source:RGD Symbol;Acc:3359]
ENSRNOT00000097015	1748	1578.93	4759.74	157.018	ENSRNOG00000027408	Ppid	peptidylprolyl isomerase D [Source:RGD Symbol;Acc:1303174]
ENSRNOT00000046399	3782	3612.93	10880.4	156.861	ENSRNOG00000015177	Sun2	Sad1 and UNC84 domain containing 2 [Source:RGD Symbol;Acc:1563141]
ENSRNOT00000008119	2253	2083.93	6274	156.816	ENSRNOG00000006148	C10h5orf15	similar to human chromosome 5 open reading frame 15 [Source:RGD Symbol;Acc:1310352]
ENSRNOT00000105084	2588	2418.93	7268.56	156.514	ENSRNOG00000015630	Cct7	chaperonin containing TCP1 subunit 7 [Source:RGD Symbol;Acc:1306422]
ENSRNOT00000086441	3280	3110.93	9322.57	156.089	ENSRNOG00000048297	Qki	QKI, KH domain containing RNA binding [Source:RGD Symbol;Acc:1584886]
ENSRNOT00000113874	2572	2402.93	7194.01	155.94	ENSRNOG00000001454	Eif4h	eukaryotic translation initiation factor 4H [Source:RGD Symbol;Acc:1359222]
ENSRNOT00000110685	1366	1196.93	3575.3	155.586	ENSRNOG00000017447	Eif2s2	eukaryotic translation initiation factor 2 subunit beta [Source:RGD Symbol;Acc:735192]
ENSRNOT00000061657	3528	3358.93	10017	155.333	ENSRNOG00000007905	Itga7	integrin subunit alpha 7 [Source:RGD Symbol;Acc:71022]
ENSRNOT00000058560	2249	2079.93	6198.01	155.214	ENSRNOG00000002926	Uap1	UDP-N-acetylglucosamine pyrophosphorylase 1 [Source:RGD Symbol;Acc:1561967]
ENSRNOT00000028438	626	457.108	1362	155.198	ENSRNOG00000020941	Psenen	presenilin enhancer gamma secretase subunit [Source:RGD Symbol;Acc:1312037]
ENSRNOT00000028100	3749	3579.93	10651	154.969	ENSRNOG00000020683	Hnrnpul1	heterogeneous nuclear ribonucleoprotein U-like 1 [Source:RGD Symbol;Acc:1307456]
ENSRNOT00000113836	1371	1201.93	3570.07	154.712	ENSRNOG00000000488	Hmga1	high mobility group AT-hook 1 [Source:RGD Symbol;Acc:628699]
ENSRNOT00000006223	1577	1407.93	4180.26	154.65	ENSRNOG00000004474	Klhdc2	kelch domain containing 2 [Source:RGD Symbol;Acc:1306504]
ENSRNOT00000076484	1107	937.932	2779.05	154.331	ENSRNOG00000039848	Taf9	TATA-box binding protein associated factor 9 [Source:RGD Symbol;Acc:727861]
ENSRNOT00000012806	1897	1727.93	5114.85	154.183	ENSRNOG00000009630	Hsd17b12	hydroxysteroid (17-beta) dehydrogenase 12 [Source:RGD Symbol;Acc:708367]
ENSRNOT00000022201	982	813.024	2400	153.758	ENSRNOG00000016383	Commd3	COMM domain containing 3 [Source:RGD Symbol;Acc:735116]
ENSRNOT00000015575	1501	1331.93	3931	153.727	ENSRNOG00000010727	Ube2r2	ubiquitin-conjugating enzyme E2R 2 [Source:RGD Symbol;Acc:1594826]
ENSRNOT00000115199	3985	3815.93	11254.4	153.62	ENSRNOG00000046891	Hk1	hexokinase 1 [Source:RGD Symbol;Acc:2796]
ENSRNOT00000093917	481	312.44	919.763	153.334	ENSRNOG00000067587	Snrpe	small nuclear ribonucleoprotein polypeptide E [Source:RGD Symbol;Acc:2321675]
ENSRNOT00000007298	2786	2616.93	7694.35	153.147	ENSRNOG00000005061	Dlst	dihydrolipoamide S-succinyltransferase [Source:RGD Symbol;Acc:1359615]
ENSRNOT00000017353	3541	3371.93	9901	152.943	ENSRNOG00000011346	Ehd2	EH-domain containing 2 [Source:RGD Symbol;Acc:1560856]
ENSRNOT00000022467	1472	1302.93	3825.11	152.915	ENSRNOG00000016589	Mlf2	myeloid leukemia factor 2 [Source:RGD Symbol;Acc:1306294]
ENSRNOT00000079823	903	734.033	2153.85	152.837	ENSRNOG00000026260	Rpl11	ribosomal protein L11 [Source:RGD Symbol;Acc:1308681]
ENSRNOT00000107400	888	719.033	2109.8	152.835	ENSRNOG00000018207	Dynlt1	dynein light chain Tctex-type 1 [Source:RGD Symbol;Acc:620261]
ENSRNOT00000077756	1722	1552.93	4555	152.779	ENSRNOG00000058359	Fkbp8	FKBP prolyl isomerase 8 [Source:RGD Symbol;Acc:1308670]
ENSRNOT00000085188	2075	1905.93	5584.02	152.605	ENSRNOG00000031934	Enah	ENAH, actin regulator [Source:RGD Symbol;Acc:1307666]
ENSRNOT00000022573	2868	2698.93	7903	152.521	ENSRNOG00000016251	Dnaja2	DnaJ heat shock protein family (Hsp40) member A2 [Source:RGD Symbol;Acc:71001]
ENSRNOT00000031571	1872	1702.93	4985.68	152.495	ENSRNOG00000021881	Metap2	methionyl aminopeptidase 2 [Source:RGD Symbol;Acc:70995]
ENSRNOT00000028699	2071	1901.93	5549.01	151.967	ENSRNOG00000021138	Cers2	ceramide synthase 2 [Source:RGD Symbol;Acc:1310059]
ENSRNOT00000046159	2864	2694.93	7846	151.645	ENSRNOG00000001862	Ube2l3	ubiquitin-conjugating enzyme E2L 3 [Source:RGD Symbol;Acc:1308361]
ENSRNOT00000026153	1317	1147.93	3338.53	151.484	ENSRNOG00000019281	Glmp	glycosylated lysosomal membrane protein [Source:RGD Symbol;Acc:1303130]
ENSRNOT00000056652	3105	2935.93	8534.48	151.412	ENSRNOG00000020657	Shc1	SHC adaptor protein 1 [Source:RGD Symbol;Acc:620446]
ENSRNOT00000010429	1026	856.932	2490	151.35	ENSRNOG00000007806	Arf5	ADP-ribosylation factor 5 [Source:RGD Symbol;Acc:621278]
ENSRNOT00000118990	1276	1106.93	3213.31	151.203	ENSRNOG00000047185	Eif3i	eukaryotic translation initiation factor 3, subunit I [Source:RGD Symbol;Acc:1584560]
ENSRNOT00000028589	1334	1164.93	3371.67	150.756	ENSRNOG00000021042	Psmd4	proteasome 26S subunit ubiquitin receptor, non-ATPase 4 [Source:RGD Symbol;Acc:621109]
ENSRNOT00000078910	1974	1804.93	5211.68	150.399	ENSRNOG00000052219	Gm2a	ganglioside GM2 activator [Source:RGD Symbol;Acc:628651]
ENSRNOT00000098634	2952	2782.93	8035.35	150.394	ENSRNOG00000011329	Pkm	pyruvate kinase M1/2 [Source:RGD Symbol;Acc:3337]
ENSRNOT00000018074	3073	2903.93	8384	150.381	ENSRNOG00000013452	Rcn1	reticulocalbin 1 [Source:RGD Symbol;Acc:1311292]
ENSRNOT00000013322	1501	1331.93	3845	150.364	ENSRNOG00000009712	Gale	UDP-galactose-4-epimerase [Source:RGD Symbol;Acc:621493]
ENSRNOT00000091702	4214	4044.93	11664.3	150.202	ENSRNOG00000059801	Lima1	LIM domain and actin binding 1 [Source:RGD Symbol;Acc:1564050]
ENSRNOT00000046490	1796	1626.93	4691.12	150.188	ENSRNOG00000010756	Tp53	tumor protein p53 [Source:RGD Symbol;Acc:3889]
ENSRNOT00000012295	2034	1864.93	5373.16	150.071	ENSRNOG00000009029	Nptn	neuroplastin [Source:RGD Symbol;Acc:620296]
ENSRNOT00000041277	2474	2304.93	6633.99	149.915	ENSRNOG00000010448	Ptbp1	polypyrimidine tract binding protein 1 [Source:RGD Symbol;Acc:62047]
ENSRNOT00000078996	1340	1170.93	3366.86	149.769	ENSRNOG00000027433	Akr1b10	aldo-keto reductase family 1 member B10 [Source:RGD Symbol;Acc:1308277]
ENSRNOT00000119294	3410	3240.93	9303.64	149.524	ENSRNOG00000000081	Antxr2	ANTXR cell adhesion molecule 2 [Source:RGD Symbol;Acc:1561294]
ENSRNOT00000101099	1867	1697.93	4869.99	149.395	ENSRNOG00000014637	Atxn10	ataxin 10 [Source:RGD Symbol;Acc:621813]
ENSRNOT00000105287	1736	1566.93	4493.69	149.376	ENSRNOG00000021166	Ecm1	extracellular matrix protein 1 [Source:RGD Symbol;Acc:620357]
ENSRNOT00000020663	1832	1662.93	4769	149.376	ENSRNOG00000015182	Ppp2cb	protein phosphatase 2 catalytic subunit beta [Source:RGD Symbol;Acc:3381]
ENSRNOT00000006407	1080	910.932	2610.74	149.281	ENSRNOG00000025792	Crk	CRK proto-oncogene, adaptor protein [Source:RGD Symbol;Acc:2405]
ENSRNOT00000104820	2193	2023.93	5798.83	149.236	ENSRNOG00000002358	Scpep1	serine carboxypeptidase 1 [Source:RGD Symbol;Acc:620067]
ENSRNOT00000056405	2514	2344.93	6718.4	149.233	ENSRNOG00000004742	Chp1	calcineurin-like EF-hand protein 1 [Source:RGD Symbol;Acc:620447]
ENSRNOT00000028038	3490	3320.93	9507.5	149.12	ENSRNOG00000020657	Shc1	SHC adaptor protein 1 [Source:RGD Symbol;Acc:620446]
ENSRNOT00000055137	5979	5809.93	16623	149.028	ENSRNOG00000006548	Mrc2	mannose receptor, C type 2 [Source:RGD Symbol;Acc:1559436]
ENSRNOT00000022679	3040	2870.93	8210	148.953	ENSRNOG00000016695	Mmp2	matrix metallopeptidase 2 [Source:RGD Symbol;Acc:621316]
ENSRNOT00000107348	947	778.029	2224.05	148.894	ENSRNOG00000004107	Rpl23	ribosomal protein L23 [Source:RGD Symbol;Acc:62067]
ENSRNOT00000031842	2160	1990.93	5691	148.888	ENSRNOG00000026905	Ppm1g	protein phosphatase, Mg2+/Mn2+ dependent, 1G [Source:RGD Symbol;Acc:628676]
ENSRNOT00000110874	398	230.764	659.411	148.839	ENSRNOG00000012314	Slirp	SRA stem-loop interacting RNA binding protein [Source:RGD Symbol;Acc:1585290]
ENSRNOT00000019486	3423	3253.93	9283.1	148.598	ENSRNOG00000013977	Bzw1	basic leucine zipper and W2 domains 1 [Source:RGD Symbol;Acc:735129]
ENSRNOT00000014941	3059	2889.93	8242.19	148.554	ENSRNOG00000010984	Anxa11	annexin A11 [Source:RGD Symbol;Acc:1309911]
ENSRNOT00000030811	753	584.063	1664.54	148.444	ENSRNOG00000021960	Morf4l1-ps4	mortality factor 4 like 1, pseudogene 4 [Source:RGD Symbol;Acc:6496245]
ENSRNOT00000058423	2019	1849.93	5262.14	148.161	ENSRNOG00000038372	Ndufs2	NADH:ubiquinone oxidoreductase core subunit S2 [Source:RGD Symbol;Acc:1307109]
ENSRNOT00000117176	795	626.061	1780.56	148.139	ENSRNOG00000020982	LOC687780	similar to Finkel-Biskis-Reilly murine sarcoma virusubiquitously expressed [Source:RGD Symbol;Acc:1597505]
ENSRNOT00000031005	14714	14544.9	41339.1	148.04	ENSRNOG00000025053	Lrp1	LDL receptor related protein 1 [Source:RGD Symbol;Acc:1307535]
ENSRNOT00000027937	1519	1349.93	3835	147.973	ENSRNOG00000037580	Psmd8	proteasome 26S subunit, non-ATPase 8 [Source:RGD Symbol;Acc:1309842]
ENSRNOT00000028496	1434	1264.93	3592.2	147.918	ENSRNOG00000020994	Slc25a39	solute carrier family 25, member 39 [Source:RGD Symbol;Acc:1306193]
ENSRNOT00000023854	4120	3950.93	11220	147.918	ENSRNOG00000017724	Sf3b3	splicing factor 3b, subunit 3 [Source:RGD Symbol;Acc:1311636]
ENSRNOT00000025196	1979	1809.93	5138	147.863	ENSRNOG00000018487	Slc3a2	solute carrier family 3 member 2 [Source:RGD Symbol;Acc:3073]
ENSRNOT00000095834	3709	3539.93	10021.7	147.46	ENSRNOG00000008797	Tmpo	thymopoietin [Source:RGD Symbol;Acc:3875]
ENSRNOT00000112806	2695	2525.93	7146.3	147.363	ENSRNOG00000059015	Triobp	TRIO and F-actin binding protein [Source:RGD Symbol;Acc:1308485]
ENSRNOT00000000306	1639	1469.93	4154.8	147.225	ENSRNOG00000038001	Slc25a1	solute carrier family 25 member 1 [Source:RGD Symbol;Acc:3703]
ENSRNOT00000027537	1085	915.932	2588.47	147.2	ENSRNOG00000020308	Ech1	enoyl-CoA hydratase 1 [Source:RGD Symbol;Acc:69353]
ENSRNOT00000004308	1908	1738.93	4897.47	146.696	ENSRNOG00000003147	Sqstm1	sequestosome 1 [Source:RGD Symbol;Acc:69287]
ENSRNOT00000039551	4638	4468.93	12582.9	146.658	ENSRNOG00000023383	Ddx3x	DEAD-box helicase 3, X-linked [Source:RGD Symbol;Acc:1564771]
ENSRNOT00000084846	1374	1204.93	3392	146.63	ENSRNOG00000059572	Tsen34	tRNA splicing endonuclease subunit 34 [Source:RGD Symbol;Acc:1359564]
ENSRNOT00000102305	2436	2266.93	6377.62	146.538	ENSRNOG00000056585	Fscn1	fascin actin-bundling protein 1 [Source:RGD Symbol;Acc:1583309]
ENSRNOT00000057978	4009	3839.93	10792	146.389	ENSRNOG00000014155	Spart	spartin [Source:RGD Symbol;Acc:1305900]
ENSRNOT00000004862	1341	1171.93	3291.25	146.281	ENSRNOG00000003661	Sumo2	small ubiquitin-like modifier 2 [Source:RGD Symbol;Acc:621761]
ENSRNOT00000015811	693	524.075	1469.7	146.071	ENSRNOG00000011865	Ciao2b	cytosolic iron-sulfur assembly component 2B [Source:RGD Symbol;Acc:1585802]
ENSRNOT00000041326	483	314.426	881.461	146.02	ENSRNOG00000031273	RGD1559972	similar to ribosomal protein L27a [Source:RGD Symbol;Acc:1559972]
ENSRNOT00000113825	3144	2974.93	8328.71	145.824	ENSRNOG00000015018	Pdia3	protein disulfide isomerase family A, member 3 [Source:RGD Symbol;Acc:68430]
ENSRNOT00000115725	2789	2619.93	7333.42	145.796	ENSRNOG00000023520	Cs	citrate synthase [Source:RGD Symbol;Acc:620330]
ENSRNOT00000056166	5005	4835.93	13517.1	145.591	ENSRNOG00000020748	Map4	microtubule-associated protein 4 [Source:RGD Symbol;Acc:1564359]
ENSRNOT00000005825	1339	1169.93	3266	145.407	ENSRNOG00000004292	Sptssa	serine palmitoyltransferase, small subunit A [Source:RGD Symbol;Acc:1565821]
ENSRNOT00000026651	1177	1007.93	2810.75	145.251	ENSRNOG00000019666	Ubxn1	UBX domain protein 1 [Source:RGD Symbol;Acc:1309471]
ENSRNOT00000118879	1454	1284.93	3578.53	145.062	ENSRNOG00000017962	Serpinb6a	serpin family B member 6A [Source:RGD Symbol;Acc:735108]
ENSRNOT00000000253	1596	1426.93	3969	144.879	ENSRNOG00000000236	Zfp207	zinc finger protein 207 [Source:RGD Symbol;Acc:1308121]
ENSRNOT00000100050	1280	1110.93	3081.32	144.47	ENSRNOG00000028956	Mbd3	methyl-CpG binding domain protein 3 [Source:RGD Symbol;Acc:1307389]
ENSRNOT00000074814	1026	856.932	2376.57	144.455	ENSRNOG00000048622	Sin3b	SIN3 transcription regulator family member B [Source:RGD Symbol;Acc:1587989]
ENSRNOT00000028051	1456	1286.93	3569	144.451	ENSRNOG00000020652	Tgfb1	transforming growth factor, beta 1 [Source:RGD Symbol;Acc:69051]
ENSRNOT00000022676	1984	1814.93	5031.97	144.413	ENSRNOG00000016486	Nop58	NOP58 ribonucleoprotein [Source:RGD Symbol;Acc:620484]
ENSRNOT00000023429	1508	1338.93	3707.82	144.241	ENSRNOG00000017405	Raly	RALY heterogeneous nuclear ribonucleoprotein [Source:RGD Symbol;Acc:1307228]
ENSRNOT00000086921	1311	1141.93	3160	144.137	ENSRNOG00000058439	Fam50a	family with sequence similarity 50, member A [Source:RGD Symbol;Acc:1560964]
ENSRNOT00000026327	5365	5195.93	14364	143.993	ENSRNOG00000019400	Dag1	dystroglycan 1 [Source:RGD Symbol;Acc:621890]
ENSRNOT00000064254	4596	4426.93	12235.7	143.965	ENSRNOG00000019534	Ap2a2	adaptor related protein complex 2 subunit alpha 2 [Source:RGD Symbol;Acc:71015]
ENSRNOT00000021030	2360	2190.93	6054.66	143.943	ENSRNOG00000015630	Cct7	chaperonin containing TCP1 subunit 7 [Source:RGD Symbol;Acc:1306422]
ENSRNOT00000082097	1196	1026.93	2837.26	143.908	ENSRNOG00000010186	Cdv3	carnitine deficiency-associated gene expressed in ventricle 3 [Source:RGD Symbol;Acc:1359113]
ENSRNOT00000085338	3558	3388.93	9353.94	143.767	ENSRNOG00000019164	Uba1	ubiquitin-like modifier activating enzyme 1 [Source:RGD Symbol;Acc:1359327]
ENSRNOT00000103647	2014	1844.93	5090.49	143.717	ENSRNOG00000002225	Scarb2	scavenger receptor class B, member 2 [Source:RGD Symbol;Acc:621882]
ENSRNOT00000112665	2343	2173.93	5997.43	143.697	ENSRNOG00000005428	Ctbp1	C-terminal binding protein 1 [Source:RGD Symbol;Acc:2441]
ENSRNOT00000075796	3443	3273.93	9031	143.68	ENSRNOG00000047656	Gaa	alpha glucosidase [Source:RGD Symbol;Acc:735227]
ENSRNOT00000105340	1850	1680.93	4631.43	143.514	ENSRNOG00000015278	Myl12b	myosin light chain 12B [Source:RGD Symbol;Acc:628855]
ENSRNOT00000011371	3251	3081.93	8487.65	143.448	ENSRNOG00000008393	Tax1bp1	Tax1 binding protein 1 [Source:RGD Symbol;Acc:708579]
ENSRNOT00000013884	1594	1424.93	3921.7	143.354	ENSRNOG00000010239	Cnbp	CCHC-type zinc finger, nucleic acid binding protein [Source:RGD Symbol;Acc:621807]
ENSRNOT00000020402	1933	1763.93	4844	143.038	ENSRNOG00000015128	Sae1	SUMO1 activating enzyme subunit 1 [Source:RGD Symbol;Acc:1306098]
ENSRNOT00000007645	1318	1148.93	3147.99	142.714	ENSRNOG00000005589	Dhrs7	dehydrogenase/reductase 7 [Source:RGD Symbol;Acc:1565002]
ENSRNOT00000008909	2513	2343.93	6413	142.51	ENSRNOG00000006778	Mmp19	matrix metallopeptidase 19 [Source:RGD Symbol;Acc:1311376]
ENSRNOT00000026297	1552	1382.93	3782.66	142.47	ENSRNOG00000042983	Nudt21	nudix hydrolase 21 [Source:RGD Symbol;Acc:1305766]
ENSRNOT00000024711	884	715.035	1954.59	142.383	ENSRNOG00000018289	Park7	Parkinsonism associated deglycase [Source:RGD Symbol;Acc:621808]
ENSRNOT00000018005	916	747.031	2041	142.309	ENSRNOG00000013386	Psmb5	proteasome 20S subunit beta 5 [Source:RGD Symbol;Acc:61879]
ENSRNOT00000091670	4399	4229.93	11545	142.164	ENSRNOG00000002864	Nacc1	nucleus accumbens associated 1 [Source:RGD Symbol;Acc:621003]
ENSRNOT00000005126	3014	2844.93	7764.7	142.161	ENSRNOG00000003844	Dhx15	DEAH-box helicase 15 [Source:RGD Symbol;Acc:1308072]
ENSRNOT00000010932	3772	3602.93	9820.9	141.979	ENSRNOG00000008246	Emilin1	elastin microfibril interfacer 1 [Source:RGD Symbol;Acc:1311209]
ENSRNOT00000013343	5087	4917.93	13371	141.615	ENSRNOG00000009949	Pcdh18	protocadherin 18 [Source:RGD Symbol;Acc:1305870]
ENSRNOT00000024083	867	698.038	1897.68	141.603	ENSRNOG00000017851	Etfb	electron transfer flavoprotein subunit beta [Source:RGD Symbol;Acc:1303312]
ENSRNOT00000025525	1065	895.932	2432.84	141.438	ENSRNOG00000018816	Cox5a	cytochrome c oxidase subunit 5A [Source:RGD Symbol;Acc:620607]
ENSRNOT00000006582	5478	5308.93	14385.4	141.138	ENSRNOG00000032391	Esyt2	extended synaptotagmin 2 [Source:RGD Symbol;Acc:1565705]
ENSRNOT00000083677	2729	2559.93	6936	141.127	ENSRNOG00000058646	Zfp36l1	zinc finger protein 36, C3H type-like 1 [Source:RGD Symbol;Acc:62009]
ENSRNOT00000078578	1809	1639.93	4436.33	140.905	ENSRNOG00000019485	Kat8	lysine acetyltransferase 8 [Source:RGD Symbol;Acc:1311512]
ENSRNOT00000026091	3145	2975.93	8041	140.739	ENSRNOG00000019152	Trpc4ap	transient receptor potential cation channel, subfamily C, member 4 associated protein [Source:RGD Symbol;Acc:1309914]
ENSRNOT00000093106	1857	1687.93	4558.86	140.679	ENSRNOG00000011572	Klc1	kinesin light chain 1 [Source:RGD Symbol;Acc:621411]
ENSRNOT00000021711	3379	3209.93	8655	140.443	ENSRNOG00000015843	Itfg1	integrin alpha FG-GAP repeat containing 1 [Source:RGD Symbol;Acc:619898]
ENSRNOT00000026921	1266	1096.93	2956.74	140.399	ENSRNOG00000019798	Stub1	STIP1 homology and U-box containing protein 1 [Source:RGD Symbol;Acc:1306167]
ENSRNOT00000024447	875	706.036	1902	140.318	ENSRNOG00000018075	Spcs1	signal peptidase complex subunit 1 [Source:RGD Symbol;Acc:1309125]
ENSRNOT00000006578	1611	1441.93	3881.78	140.221	ENSRNOG00000004904	Pa2g4	proliferation-associated 2G4 [Source:RGD Symbol;Acc:1302994]
ENSRNOT00000004947	694	525.075	1413	140.168	ENSRNOG00000003724	Mrpl27	mitochondrial ribosomal protein L27 [Source:RGD Symbol;Acc:1309090]
ENSRNOT00000089474	831	662.049	1779.42	139.996	ENSRNOG00000021062	Fxyd5	FXYD domain-containing ion transport regulator 5 [Source:RGD Symbol;Acc:620827]
ENSRNOT00000119465	576	407.153	1094	139.955	ENSRNOG00000047225	Tma7	translation machinery associated 7 homolog [Source:RGD Symbol;Acc:1584795]
ENSRNOT00000027150	1085	915.932	2458.77	139.825	ENSRNOG00000020016	LOC100361543	RhoA activator C11orf59-like [Source:RGD Symbol;Acc:2319924]
ENSRNOT00000017271	1717	1547.93	4152.98	139.745	ENSRNOG00000012640	Dpp7	dipeptidylpeptidase 7 [Source:RGD Symbol;Acc:71073]
ENSRNOT00000008210	7341	7171.93	19232.2	139.676	ENSRNOG00000005434	Sptbn1	spectrin, beta, non-erythrocytic 1 [Source:RGD Symbol;Acc:727922]
ENSRNOT00000012533	3315	3145.93	8434	139.641	ENSRNOG00000009006	Ccdc47	coiled-coil domain containing 47 [Source:RGD Symbol;Acc:1308813]
ENSRNOT00000098735	985	816.022	2184.29	139.424	ENSRNOG00000067358	Gng10	G protein subunit gamma 10 [Source:RGD Symbol;Acc:621514]
ENSRNOT00000112446	1795	1625.93	4351.51	139.401	ENSRNOG00000005963	Rab2a	RAB2A, member RAS oncogene family [Source:RGD Symbol;Acc:68323]
ENSRNOT00000022406	1307	1137.93	3039.34	139.121	ENSRNOG00000016227	Glrx3	glutaredoxin 3 [Source:RGD Symbol;Acc:69414]
ENSRNOT00000055176	3280	3110.93	8308.2	139.106	ENSRNOG00000002818	Eftud2	elongation factor Tu GTP binding domain containing 2 [Source:RGD Symbol;Acc:1560116]
ENSRNOT00000010826	1741	1571.93	4195.99	139.037	ENSRNOG00000007971	Wbp2	WW domain binding protein 2 [Source:RGD Symbol;Acc:620032]
ENSRNOT00000119824	1549	1379.93	3683.17	139.025	ENSRNOG00000011559	Cnn3	calponin 3 [Source:RGD Symbol;Acc:71044]
ENSRNOT00000017139	2041	1871.93	4995.08	138.989	ENSRNOG00000012406	Pcbp4	poly(rC) binding protein 4 [Source:RGD Symbol;Acc:1307910]
ENSRNOT00000017234	1788	1618.93	4317.75	138.918	ENSRNOG00000042261	Hdgf	heparin binding growth factor [Source:RGD Symbol;Acc:70961]
ENSRNOT00000003173	1641	1471.93	3923.64	138.845	ENSRNOG00000002292	Hnrnpd	heterogeneous nuclear ribonucleoprotein D [Source:RGD Symbol;Acc:620365]
ENSRNOT00000014058	982	813.024	2166.23	138.781	ENSRNOG00000010452	Cycs-ps9	cytochrome c, somatic, pseudogene 9 [Source:RGD Symbol;Acc:2322845]
ENSRNOT00000023495	818	649.053	1727.62	138.642	ENSRNOG00000017144	Mea1	male-enhanced antigen 1 [Source:RGD Symbol;Acc:1597751]
ENSRNOT00000018864	2107	1937.93	5154	138.527	ENSRNOG00000013783	Efhd2	EF-hand domain family, member D2 [Source:RGD Symbol;Acc:1307585]
ENSRNOT00000013852	1278	1108.93	2948.1	138.473	ENSRNOG00000032436	Tmod3	tropomodulin 3 [Source:RGD Symbol;Acc:1311030]
ENSRNOT00000002510	3339	3169.93	8413.25	138.243	ENSRNOG00000001833	Mcm4	minichromosome maintenance complex component 4 [Source:RGD Symbol;Acc:3060]
ENSRNOT00000098484	955	786.028	2085.31	138.185	ENSRNOG00000028323	Dhrsx	dehydrogenase/reductase X-linked [Source:RGD Symbol;Acc:1305017]
ENSRNOT00000017686	1522	1352.93	3589.15	138.18	ENSRNOG00000012966	Acadl	acyl-CoA dehydrogenase, long chain [Source:RGD Symbol;Acc:2011]
ENSRNOT00000099859	426	258.083	684.257	138.098	ENSRNOG00000005736	Eif1ax	eukaryotic translation initiation factor 1A, X-linked [Source:RGD Symbol;Acc:1560198]
ENSRNOT00000105364	2128	1958.93	5192.98	138.079	ENSRNOG00000001783	Tra2b	transformer 2 beta [Source:RGD Symbol;Acc:619886]
ENSRNOT00000119783	3785	3615.93	9580.5	138.006	ENSRNOG00000017158	Eif4g2	eukaryotic translation initiation factor 4, gamma 2 [Source:RGD Symbol;Acc:1305294]
ENSRNOT00000003106	1436	1266.93	3356.23	137.984	ENSRNOG00000002270	Hnrnpdl	heterogeneous nuclear ribonucleoprotein D-like [Source:RGD Symbol;Acc:1309950]
ENSRNOT00000107382	4448	4278.93	11329.8	137.916	ENSRNOG00000028930	Dab2	DAB adaptor protein 2 [Source:RGD Symbol;Acc:621007]
ENSRNOT00000087540	2345	2175.93	5753.33	137.722	ENSRNOG00000057934	Tmx1	thioredoxin-related transmembrane protein 1 [Source:RGD Symbol;Acc:1308455]
ENSRNOT00000017199	2256	2086.93	5515.77	137.666	ENSRNOG00000012258	Rras2	RAS related 2 [Source:RGD Symbol;Acc:1310793]
ENSRNOT00000067889	2169	1999.93	5285.57	137.659	ENSRNOG00000017510	Mfge8	milk fat globule EGF and factor V/VIII domain containing [Source:RGD Symbol;Acc:3083]
ENSRNOT00000072464	466	297.558	786	137.588	ENSRNOG00000045555	Romo1	reactive oxygen species modulator 1 [Source:RGD Symbol;Acc:1587111]
ENSRNOT00000077236	1751	1581.93	4178	137.565	ENSRNOG00000020667	Shisa5	shisa family member 5 [Source:RGD Symbol;Acc:1359661]
ENSRNOT00000007110	2897	2727.93	7201.87	137.512	ENSRNOG00000004793	Ncln	nicalin [Source:RGD Symbol;Acc:1309355]
ENSRNOT00000027494	2086	1916.93	5060.26	137.497	ENSRNOG00000020235	Hnrnpl	heterogeneous nuclear ribonucleoprotein L [Source:RGD Symbol;Acc:71059]
ENSRNOT00000100718	1474	1304.93	3442.78	137.42	ENSRNOG00000016912	Btf3	basic transcription factor 3 [Source:RGD Symbol;Acc:1308095]
ENSRNOT00000002484	1573	1403.93	3700.24	137.282	ENSRNOG00000001815	Eif4a2	eukaryotic translation initiation factor 4A2 [Source:RGD Symbol;Acc:1309225]
ENSRNOT00000026654	3515	3345.93	8813.66	137.204	ENSRNOG00000019587	Ptprn	protein tyrosine phosphatase, receptor type, N [Source:RGD Symbol;Acc:620777]
ENSRNOT00000023628	4520	4350.93	11451.7	137.094	ENSRNOG00000016596	Hspa4	heat shock protein family A (Hsp70) member 4 [Source:RGD Symbol;Acc:628878]
ENSRNOT00000022138	2189	2019.93	5316.22	137.086	ENSRNOG00000016530	Nsa2	NSA2 ribosome biogenesis factor [Source:RGD Symbol;Acc:621335]
ENSRNOT00000013496	4689	4519.93	11888.8	137.004	ENSRNOG00000009946	Ldlr	low density lipoprotein receptor [Source:RGD Symbol;Acc:2998]
ENSRNOT00000096943	1309	1139.93	2997	136.942	ENSRNOG00000069121	Atp5mc1	ATP synthase membrane subunit c locus 1 [Source:RGD Symbol;Acc:61933]
ENSRNOT00000022419	1673	1503.93	3951.28	136.848	ENSRNOG00000016474	Tspan3	tetraspanin 3 [Source:RGD Symbol;Acc:1359444]
ENSRNOT00000075852	3265	3095.93	8130.99	136.798	ENSRNOG00000014445	Hp1bp3	heterochromatin protein 1, binding protein 3 [Source:RGD Symbol;Acc:735099]
ENSRNOT00000092476	2384	2214.93	5815.67	136.763	ENSRNOG00000000471	B3galt4	Beta-1,3-galactosyltransferase 4 [Source:RGD Symbol;Acc:620328]
ENSRNOT00000096470	2574	2404.93	6314.35	136.759	ENSRNOG00000007921	Hnrnpm	heterogeneous nuclear ribonucleoprotein M [Source:RGD Symbol;Acc:620369]
ENSRNOT00000021862	2095	1925.93	5053.78	136.68	ENSRNOG00000016064	Tkt	transketolase [Source:RGD Symbol;Acc:621036]
ENSRNOT00000095794	2260	2090.93	5484.39	136.621	ENSRNOG00000069286	Ube2d2	ubiquitin-conjugating enzyme E2D 2 [Source:RGD Symbol;Acc:1591897]
ENSRNOT00000061686	1812	1642.93	4308.4	136.592	ENSRNOG00000007136	Anxa7	annexin A7 [Source:RGD Symbol;Acc:621173]
ENSRNOT00000075610	2385	2215.93	5809.33	136.552	ENSRNOG00000010947	Mmp14	matrix metallopeptidase 14 [Source:RGD Symbol;Acc:620198]
ENSRNOT00000102408	829	660.049	1730.22	136.538	ENSRNOG00000025602	Cdk4	cyclin-dependent kinase 4 [Source:RGD Symbol;Acc:621120]
ENSRNOT00000103837	1864	1694.93	4435.32	136.302	ENSRNOG00000005763	Arl1	ADP-ribosylation factor like GTPase 1 [Source:RGD Symbol;Acc:621326]
ENSRNOT00000086560	2175	2005.93	5246	136.22	ENSRNOG00000014419	Brd7	bromodomain containing 7 [Source:RGD Symbol;Acc:1309891]
ENSRNOT00000026960	1967	1797.93	4698.31	136.112	ENSRNOG00000019891	Sgta	small glutamine rich tetratricopeptide repeat co-chaperone alpha [Source:RGD Symbol;Acc:620815]
ENSRNOT00000019647	1091	921.932	2408	136.046	ENSRNOG00000014654	C2h4orf3	similar to human chromosome 4 open reading frame 3 [Source:RGD Symbol;Acc:1594660]
ENSRNOT00000099273	2459	2289.93	5980.62	136.035	ENSRNOG00000050197	Pdia6	protein disulfide isomerase family A, member 6 [Source:RGD Symbol;Acc:628688]
ENSRNOT00000119907	2341	2171.93	5671.69	136.018	ENSRNOG00000055962	Bgn	biglycan [Source:RGD Symbol;Acc:2207]
ENSRNOT00000019531	2336	2166.93	5656.31	135.962	ENSRNOG00000014160	Tcp1	t-complex 1 [Source:RGD Symbol;Acc:3832]
ENSRNOT00000118700	1417	1247.93	3252.98	135.775	ENSRNOG00000049560	Glul	glutamate-ammonia ligase [Source:RGD Symbol;Acc:2710]
ENSRNOT00000019351	2135	1965.93	5122	135.706	ENSRNOG00000013774	Lmnb1	lamin B1 [Source:RGD Symbol;Acc:620522]
ENSRNOT00000034338	3188	3018.93	7865	135.698	ENSRNOG00000022777	Six1	SIX homeobox 1 [Source:RGD Symbol;Acc:620906]
ENSRNOT00000051149	929	760.03	1979.86	135.685	ENSRNOG00000029574	Rps4x-ps9	ribosomal protein S4, X-linked, pseudogene 9 [Source:RGD Symbol;Acc:3600]
ENSRNOT00000067141	1139	969.932	2524.49	135.569	ENSRNOG00000017905	Map1lc3b	microtubule-associated protein 1 light chain 3 beta [Source:RGD Symbol;Acc:621315]
ENSRNOT00000092456	700	531.074	1382.22	135.566	ENSRNOG00000043348	Rpl39-ps13	ribosomal protein L39, pseudogene 13 [Source:RGD Symbol;Acc:9391515]
ENSRNOT00000028875	2517	2347.93	6105.1	135.437	ENSRNOG00000009351	Srp68	signal recognition particle 68 [Source:RGD Symbol;Acc:1305376]
ENSRNOT00000098255	2200	2030.93	5261.14	134.931	ENSRNOG00000029813	AABR07035218.1	high mobility group box 1 [Source:RGD Symbol;Acc:2802]
ENSRNOT00000016060	711	542.072	1403.97	134.905	ENSRNOG00000011825	Ndufb3	NADH:ubiquinone oxidoreductase subunit B3 [Source:RGD Symbol;Acc:1310737]
ENSRNOT00000002116	902	733.033	1897	134.795	ENSRNOG00000001551	Atp5pf	ATP synthase peripheral stalk subunit F6 [Source:RGD Symbol;Acc:621376]
ENSRNOT00000071153	2651	2481.93	6421.4	134.762	ENSRNOG00000049876	Prkar1a	protein kinase cAMP-dependent type I regulatory subunit alpha [Source:RGD Symbol;Acc:3391]
ENSRNOT00000063986	577	408.153	1055.47	134.695	ENSRNOG00000017427	Pfn2	profilin 2 [Source:RGD Symbol;Acc:621826]
ENSRNOT00000068078	1158	988.932	2551.59	134.392	ENSRNOG00000003809	Sat1	spermidine/spermine N1-acetyl transferase 1 [Source:RGD Symbol;Acc:1586174]
ENSRNOT00000088313	9470	9300.93	23991.5	134.357	ENSRNOG00000029212	Vcan	versican [Source:RGD Symbol;Acc:619940]
ENSRNOT00000007398	7364	7194.93	18551.1	134.299	ENSRNOG00000049236	Myh9	myosin, heavy chain 9 [Source:RGD Symbol;Acc:3140]
ENSRNOT00000027585	525	356.244	918.427	134.284	ENSRNOG00000020354	Mrpl23	mitochondrial ribosomal protein L23 [Source:RGD Symbol;Acc:68343]
ENSRNOT00000067483	1095	925.932	2385.27	134.18	ENSRNOG00000005614	Txn2	thioredoxin 2 [Source:RGD Symbol;Acc:71040]
ENSRNOT00000109487	3613	3443.93	8871.79	134.179	ENSRNOG00000004959	Actr2	actin related protein 2 [Source:RGD Symbol;Acc:1310826]
ENSRNOT00000055970	6466	6296.93	16220.5	134.173	ENSRNOG00000018309	Chd4	chromodomain helicase DNA binding protein 4 [Source:RGD Symbol;Acc:620064]
ENSRNOT00000089814	2461	2291.93	5903.72	134.169	ENSRNOG00000056870	Gdi1	GDP dissociation inhibitor 1 [Source:RGD Symbol;Acc:2676]
ENSRNOT00000018489	3067	2897.93	7463.84	134.154	ENSRNOG00000013790	Mfsd1	major facilitator superfamily domain containing 1 [Source:RGD Symbol;Acc:1305751]
ENSRNOT00000020316	1852	1682.93	4333.91	134.135	ENSRNOG00000014961	Pdpn	podoplanin [Source:RGD Symbol;Acc:61819]
ENSRNOT00000044407	1583	1413.93	3635.63	133.931	ENSRNOG00000011814	Cbx3	chromobox 3 [Source:RGD Symbol;Acc:1549705]
ENSRNOT00000004228	1503	1333.93	3427.45	133.834	ENSRNOG00000003163	Sdhc	succinate dehydrogenase complex subunit C [Source:RGD Symbol;Acc:1359454]
ENSRNOT00000022231	3261	3091.93	7939	133.741	ENSRNOG00000016316	Mcm2	minichromosome maintenance complex component 2 [Source:RGD Symbol;Acc:1305577]
ENSRNOT00000059564	3464	3294.93	8457.95	133.705	ENSRNOG00000018456	C17h6orf62-ps1	similar to human chromosome 6 open reading frame 62, pseudogene 1 [Source:RGD Symbol;Acc:1588449]
ENSRNOT00000040865	4226	4056.93	10399.1	133.514	ENSRNOG00000003226	Mprip	myosin phosphatase Rho interacting protein [Source:RGD Symbol;Acc:619947]
ENSRNOT00000042576	3501	3331.93	8537	133.456	ENSRNOG00000009514	Mme	membrane metallo-endopeptidase [Source:RGD Symbol;Acc:3098]
ENSRNOT00000037072	1433	1263.93	3236.54	133.379	ENSRNOG00000021316	Tmem98	transmembrane protein 98 [Source:RGD Symbol;Acc:1359736]
ENSRNOT00000079861	375	208.609	534.176	133.377	ENSRNOG00000028062	Arpc5	actin related protein 2/3 complex, subunit 5 [Source:RGD Symbol;Acc:1311791]
ENSRNOT00000008969	1831	1661.93	4255.23	133.364	ENSRNOG00000006766	Laptm4b	lysosomal protein transmembrane 4 beta [Source:RGD Symbol;Acc:1311853]
ENSRNOT00000107161	2066	1896.93	4856.4	133.349	ENSRNOG00000002331	Aldh3a1	aldehyde dehydrogenase 3 family, member A1 [Source:RGD Symbol;Acc:2088]
ENSRNOT00000087619	4435	4265.93	10916.8	133.294	ENSRNOG00000011292	Col1a2	collagen type I alpha 2 chain [Source:RGD Symbol;Acc:621351]
ENSRNOT00000022117	3276	3106.93	7950.29	133.285	ENSRNOG00000016207	Galnt1	polypeptide N-acetylgalactosaminyltransferase 1 [Source:RGD Symbol;Acc:620358]
ENSRNOT00000015579	1963	1793.93	4584.04	133.098	ENSRNOG00000011559	Cnn3	calponin 3 [Source:RGD Symbol;Acc:71044]
ENSRNOT00000015971	2668	2498.93	6385.06	133.088	ENSRNOG00000011910	Hnrnpr	heterogeneous nuclear ribonucleoprotein R [Source:RGD Symbol;Acc:631348]
ENSRNOT00000024779	2467	2297.93	5871	133.077	ENSRNOG00000018255	Clptm1	CLPTM1 regulator of GABA type A receptor forward trafficking [Source:RGD Symbol;Acc:1310959]
ENSRNOT00000026964	2743	2573.93	6575.28	133.06	ENSRNOG00000019848	Rbm39	RNA binding motif protein 39 [Source:RGD Symbol;Acc:1310071]
ENSRNOT00000083293	3278	3108.93	7938	132.993	ENSRNOG00000057623	Copb1	COPI coat complex subunit beta 1 [Source:RGD Symbol;Acc:620861]
ENSRNOT00000027272	1534	1364.93	3484.87	132.985	ENSRNOG00000020005	Map2k2	mitogen activated protein kinase kinase 2 [Source:RGD Symbol;Acc:61888]
ENSRNOT00000111474	5414	5244.93	13390.1	132.975	ENSRNOG00000014076	Mbnl1	muscleblind-like splicing regulator 1 [Source:RGD Symbol;Acc:628668]
ENSRNOT00000005262	4376	4206.93	10734	132.9	ENSRNOG00000003873	Cpd	carboxypeptidase D [Source:RGD Symbol;Acc:2393]
ENSRNOT00000026021	1190	1020.93	2603	132.802	ENSRNOG00000019229	Fbl	fibrillarin [Source:RGD Symbol;Acc:1305542]
ENSRNOT00000004313	1934	1764.93	4496.9	132.713	ENSRNOG00000003172	Serpinf1	serpin family F member 1 [Source:RGD Symbol;Acc:631369]
ENSRNOT00000016237	2357	2187.93	5571	132.626	ENSRNOG00000011771	Ptp4a1	protein tyrosine phosphatase 4A1 [Source:RGD Symbol;Acc:61970]
ENSRNOT00000018402	1561	1391.93	3544	132.619	ENSRNOG00000013572	Lxn	latexin [Source:RGD Symbol;Acc:68361]
ENSRNOT00000009175	2153	1983.93	5049	132.558	ENSRNOG00000006929	Hnrnpll	heterogeneous nuclear ribonucleoprotein L-like [Source:RGD Symbol;Acc:1305861]
ENSRNOT00000007175	752	583.064	1482.06	132.397	ENSRNOG00000005195	Cst3	cystatin C [Source:RGD Symbol;Acc:2432]
ENSRNOT00000016495	1326	1156.93	2938.32	132.288	ENSRNOG00000011905	Atp6v1e1	ATPase H+ transporting V1 subunit E1 [Source:RGD Symbol;Acc:735157]
ENSRNOT00000098083	4681	4511.93	11458.1	132.275	ENSRNOG00000014343	Anln	anillin, actin binding protein [Source:RGD Symbol;Acc:1561367]
ENSRNOT00000004950	2959	2789.93	7074.31	132.075	ENSRNOG00000003720	Prrx1	paired related homeobox 1 [Source:RGD Symbol;Acc:628884]
ENSRNOT00000003412	2003	1833.93	4641.78	131.835	ENSRNOG00000002520	Litaf	lipopolysaccharide-induced TNF factor [Source:RGD Symbol;Acc:69294]
ENSRNOT00000018118	1416	1246.93	3153.48	131.727	ENSRNOG00000013536	Cdc42	cell division cycle 42 [Source:RGD Symbol;Acc:71043]
ENSRNOT00000027435	850	681.047	1721	131.623	ENSRNOG00000020233	Rabac1	Rab acceptor 1 [Source:RGD Symbol;Acc:621002]
ENSRNOT00000011429	2202	2032.93	5129	131.413	ENSRNOG00000008103	Mdh1	malate dehydrogenase 1 [Source:RGD Symbol;Acc:3072]
ENSRNOT00000081705	945	776.029	1957.5	131.387	ENSRNOG00000051623	Exosc8	exosome component 8 [Source:RGD Symbol;Acc:1306169]
ENSRNOT00000011999	1588	1418.93	3578	131.343	ENSRNOG00000009068	Phlda3	pleckstrin homology-like domain, family A, member 3 [Source:RGD Symbol;Acc:1310502]
ENSRNOT00000033056	2000	1830.93	4611.74	131.196	ENSRNOG00000003645	Hnrnpab	heterogeneous nuclear ribonucleoprotein A/B [Source:RGD Symbol;Acc:69255]
ENSRNOT00000108177	2321	2151.93	5416.01	131.093	ENSRNOG00000069555	LOC100359539	ribonucleotide reductase M2 polypeptide [Source:RGD Symbol;Acc:2323655]
ENSRNOT00000085843	2614	2444.93	6152.59	131.075	ENSRNOG00000057676	Polr2m	RNA polymerase II subunit M [Source:RGD Symbol;Acc:619847]
ENSRNOT00000099326	6066	5896.93	14838.1	131.063	ENSRNOG00000003736	Col5a2	collagen type V alpha 2 chain [Source:RGD Symbol;Acc:70921]
ENSRNOT00000103721	1309	1139.93	2868.01	131.048	ENSRNOG00000004992	Rab1a	RAB1A, member RAS oncogene family [Source:RGD Symbol;Acc:619736]
ENSRNOT00000013531	4691	4521.93	11376	131.037	ENSRNOG00000010076	Pkp1	plakophilin 1 [Source:RGD Symbol;Acc:1307472]
ENSRNOT00000022628	2183	2013.93	5064	130.972	ENSRNOG00000016807	Oat	ornithine aminotransferase [Source:RGD Symbol;Acc:621724]
ENSRNOT00000016881	1421	1251.93	3147.45	130.95	ENSRNOG00000012641	Sfr1	SWI5-dependent homologous recombination repair protein 1 [Source:RGD Symbol;Acc:1305481]
ENSRNOT00000020364	2406	2236.93	5620.47	130.873	ENSRNOG00000014992	M6pr	mannose-6-phosphate receptor, cation dependent [Source:RGD Symbol;Acc:1359355]
ENSRNOT00000106368	2532	2362.93	5936.65	130.864	ENSRNOG00000013961	Ghitm	growth hormone inducible transmembrane protein [Source:RGD Symbol;Acc:1359301]
ENSRNOT00000074395	3493	3323.93	8351	130.862	ENSRNOG00000049437	Gpc1	glypican 1 [Source:RGD Symbol;Acc:61853]
ENSRNOT00000027860	2094	1924.93	4832.68	130.768	ENSRNOG00000020533	Htra1	HtrA serine peptidase 1 [Source:RGD Symbol;Acc:69235]
ENSRNOT00000001419	1023	853.932	2139.75	130.517	ENSRNOG00000001070	Cdk2ap1	cyclin-dependent kinase 2 associated protein 1 [Source:RGD Symbol;Acc:1308664]
ENSRNOT00000010631	1744	1574.93	3944.61	130.458	ENSRNOG00000007884	Bcap29	B-cell receptor-associated protein 29 [Source:RGD Symbol;Acc:1359431]
ENSRNOT00000014234	1609	1439.93	3606	130.441	ENSRNOG00000010691	Cmtm3	CKLF-like MARVEL transmembrane domain containing 3 [Source:RGD Symbol;Acc:1308763]
ENSRNOT00000092222	737	568.067	1422.34	130.417	ENSRNOG00000000847	Csnk2b	casein kinase 2 beta [Source:RGD Symbol;Acc:619978]
ENSRNOT00000081123	698	529.075	1324	130.347	ENSRNOG00000061231	Selenom	selenoprotein M [Source:RGD Symbol;Acc:1565037]
ENSRNOT00000097306	4273	4103.93	10266.3	130.299	ENSRNOG00000058663	Suz12	SUZ12 polycomb repressive complex 2 subunit [Source:RGD Symbol;Acc:1593621]
ENSRNOT00000074415	1418	1248.93	3123.89	130.283	ENSRNOG00000050044	Ptp4a2	protein tyrosine phosphatase 4A2 [Source:RGD Symbol;Acc:619786]
ENSRNOT00000061392	1255	1085.93	2714.72	130.212	ENSRNOG00000042179	Cfap20	cilia and flagella associated protein 20 [Source:RGD Symbol;Acc:1308493]
ENSRNOT00000044081	3269	3099.93	7746.03	130.153	ENSRNOG00000006997	App	amyloid beta precursor protein [Source:RGD Symbol;Acc:2139]
ENSRNOT00000097138	1923	1753.93	4369.24	129.754	ENSRNOG00000025274	Hexb	hexosaminidase subunit beta [Source:RGD Symbol;Acc:1307607]
ENSRNOT00000007300	1803	1633.93	4069.81	129.738	ENSRNOG00000005249	Snx6	sorting nexin 6 [Source:RGD Symbol;Acc:1304647]
ENSRNOT00000019795	1635	1465.93	3651	129.726	ENSRNOG00000014604	Sigmar1	sigma non-opioid intracellular receptor 1 [Source:RGD Symbol;Acc:68364]
ENSRNOT00000107378	1854	1684.93	4195.6	129.7	ENSRNOG00000020206	Ctsd	cathepsin D [Source:RGD Symbol;Acc:621511]
ENSRNOT00000021751	2559	2389.93	5947.22	129.616	ENSRNOG00000016152	Dek	DEK proto-oncogene [Source:RGD Symbol;Acc:1303246]
ENSRNOT00000013570	4348	4178.93	10392.8	129.538	ENSRNOG00000009977	Thrap3	thyroid hormone receptor associated protein 3 [Source:RGD Symbol;Acc:1306129]
ENSRNOT00000027411	4168	3998.93	9933.5	129.386	ENSRNOG00000020185	Wdr6	WD repeat domain 6 [Source:RGD Symbol;Acc:1307649]
ENSRNOT00000004042	1838	1668.93	4144	129.333	ENSRNOG00000003026	Rad23a	RAD23 homolog A, nucleotide excision repair protein [Source:RGD Symbol;Acc:1309899]
ENSRNOT00000018240	1513	1343.93	3335.16	129.261	ENSRNOG00000013514	Maf1	MAF1 homolog, negative regulator of RNA polymerase III [Source:RGD Symbol;Acc:1359315]
ENSRNOT00000111281	775	606.061	1504.03	129.261	ENSRNOG00000021125	Prdx5	peroxiredoxin 5 [Source:RGD Symbol;Acc:71007]
ENSRNOT00000102987	1279	1109.93	2754.32	129.255	ENSRNOG00000065098	Hmgb1-ps4	high-mobility group box 1, pseudogene 4 [Source:RGD Symbol;Acc:1596834]
ENSRNOT00000005258	1483	1313.93	3260	129.233	ENSRNOG00000003923	Rab21	RAB21, member RAS oncogene family [Source:RGD Symbol;Acc:1303150]
ENSRNOT00000004938	988	819.022	2032	129.228	ENSRNOG00000003706	Ufc1	ubiquitin-fold modifier conjugating enzyme 1 [Source:RGD Symbol;Acc:1303313]
ENSRNOT00000018185	4566	4396.93	10905.5	129.188	ENSRNOG00000051170	Ddx17	DEAD-box helicase 17 [Source:RGD Symbol;Acc:1304945]
ENSRNOT00000064297	2091	1921.93	4763	129.084	ENSRNOG00000043387	Cpe	carboxypeptidase E [Source:RGD Symbol;Acc:2394]
ENSRNOT00000013053	3984	3814.93	9454	129.08	ENSRNOG00000009381	Mapk6	mitogen-activated protein kinase 6 [Source:RGD Symbol;Acc:62087]
ENSRNOT00000079456	17592	17422.9	43153.4	129.01	ENSRNOG00000057569	Ahnak	AHNAK nucleoprotein [Source:RGD Symbol;Acc:619779]
ENSRNOT00000017736	1979	1809.93	4482.8	129.008	ENSRNOG00000013045	Setd7	SET domain containing 7, histone lysine methyltransferase [Source:RGD Symbol;Acc:1586346]
ENSRNOT00000112248	2038	1868.93	4627.68	128.973	ENSRNOG00000017441	Tpm3	tropomyosin 3 [Source:RGD Symbol;Acc:621546]
ENSRNOT00000039729	2114	1944.93	4815.04	128.951	ENSRNOG00000023850	Tbrg1	transforming growth factor beta regulator 1 [Source:RGD Symbol;Acc:1305123]
ENSRNOT00000019497	2350	2180.93	5392	128.776	ENSRNOG00000014399	Aamp	angio-associated, migratory cell protein [Source:RGD Symbol;Acc:1306281]
ENSRNOT00000108453	1087	917.932	2268.34	128.714	ENSRNOG00000027514	Ube2m	ubiquitin-conjugating enzyme E2M [Source:RGD Symbol;Acc:1307614]
ENSRNOT00000020838	4283	4113.93	10163	128.674	ENSRNOG00000015173	Mbtps1	membrane-bound transcription factor peptidase, site 1 [Source:RGD Symbol;Acc:70935]
ENSRNOT00000013931	3851	3681.93	9094.69	128.659	ENSRNOG00000010274	Smc4	structural maintenance of chromosomes 4 [Source:RGD Symbol;Acc:1306680]
ENSRNOT00000073005	5086	4916.93	12117.8	128.368	ENSRNOG00000050323	Srsf1	serine and arginine rich splicing factor 1 [Source:RGD Symbol;Acc:1587490]
ENSRNOT00000071929	5310	5140.93	12658.6	128.254	ENSRNOG00000046327	Rbpj	recombination signal binding protein for immunoglobulin kappa J region [Source:RGD Symbol;Acc:1593096]
ENSRNOT00000074617	896	727.033	1790.04	128.244	ENSRNOG00000048109	LOC100365839	40S ribosomal protein S3a-like [Source:RGD Symbol;Acc:2318248]
ENSRNOT00000013114	1686	1516.93	3734.4	128.228	ENSRNOG00000009567	Mrpl10	mitochondrial ribosomal protein L10 [Source:RGD Symbol;Acc:1588626]
ENSRNOT00000075733	1756	1586.93	3899.05	127.976	ENSRNOG00000046799	Phb1	prohibitin 1 [Source:RGD Symbol;Acc:3322]
ENSRNOT00000120176	4026	3856.93	9466.74	127.846	ENSRNOG00000012385	Naa15	N(alpha)-acetyltransferase 15, NatA auxiliary subunit [Source:RGD Symbol;Acc:1310984]
ENSRNOT00000056457	3226	3056.93	7488.59	127.598	ENSRNOG00000033280	Pam	peptidylglycine alpha-amidating monooxygenase [Source:RGD Symbol;Acc:3252]
ENSRNOT00000027407	2128	1958.93	4795.56	127.511	ENSRNOG00000020206	Ctsd	cathepsin D [Source:RGD Symbol;Acc:621511]
ENSRNOT00000006725	3539	3369.93	8247	127.469	ENSRNOG00000005067	Zfp36l2	zinc finger protein 36, C3H type-like 2 [Source:RGD Symbol;Acc:1308913]
ENSRNOT00000015518	2760	2590.93	6338.78	127.432	ENSRNOG00000011661	Hnrnph2	heterogeneous nuclear ribonucleoprotein H2 [Source:RGD Symbol;Acc:1549784]
ENSRNOT00000105221	3769	3599.93	8797.69	127.293	ENSRNOG00000019724	Ganab	glucosidase II alpha subunit [Source:RGD Symbol;Acc:1309775]
ENSRNOT00000010409	2597	2427.93	5931.97	127.26	ENSRNOG00000006331	Elovl5	ELOVL fatty acid elongase 5 [Source:RGD Symbol;Acc:620583]
ENSRNOT00000017174	1619	1449.93	3541.19	127.213	ENSRNOG00000012772	Nqo1	NAD(P)H quinone dehydrogenase 1 [Source:RGD Symbol;Acc:2503]
ENSRNOT00000097517	2221	2051.93	5008.98	127.15	ENSRNOG00000016991	Arl2bp	ADP-ribosylation factor like GTPase 2 binding protein [Source:RGD Symbol;Acc:1561471]
ENSRNOT00000088442	2120	1950.93	4759.97	127.084	ENSRNOG00000051480	Fxr1	FMR1 autosomal homolog 1 [Source:RGD Symbol;Acc:1311733]
ENSRNOT00000076548	1701	1531.93	3736.05	127.029	ENSRNOG00000009878	Crtap	cartilage associated protein [Source:RGD Symbol;Acc:1565180]
ENSRNOT00000115881	1089	919.932	2242.77	126.987	ENSRNOG00000021808	Tecr	trans-2,3-enoyl-CoA reductase [Source:RGD Symbol;Acc:620376]
ENSRNOT00000001954	3432	3262.93	7953.9	126.97	ENSRNOG00000001436	Ywhag	tyrosine 3-monooxygenase/tryptophan 5-monooxygenase activation protein, gamma [Source:RGD Symbol;Acc:62002]
ENSRNOT00000015680	2210	2040.93	4971	126.866	ENSRNOG00000011631	Fst	follistatin [Source:RGD Symbol;Acc:2633]
ENSRNOT00000021178	3435	3265.93	7941.96	126.663	ENSRNOG00000015420	Stxbp1	syntaxin binding protein 1 [Source:RGD Symbol;Acc:3785]
ENSRNOT00000015099	2855	2685.93	6530	126.633	ENSRNOG00000011295	Anapc2	anaphase promoting complex subunit 2 [Source:RGD Symbol;Acc:1305546]
ENSRNOT00000104255	1806	1636.93	3974.58	126.47	ENSRNOG00000027503	Rps25	ribosomal protein s25 [Source:RGD Symbol;Acc:621043]
ENSRNOT00000012245	3858	3688.93	8950	126.372	ENSRNOG00000009069	Tnfaip1	TNF alpha induced protein 1 [Source:RGD Symbol;Acc:3877]
ENSRNOT00000024866	2972	2802.93	6800	126.364	ENSRNOG00000023317	Colgalt1	collagen beta(1-O)galactosyltransferase 1 [Source:RGD Symbol;Acc:1309002]
ENSRNOT00000024248	3221	3051.93	7400	126.295	ENSRNOG00000017932	St3gal2	ST3 beta-galactoside alpha-2,3-sialyltransferase 2 [Source:RGD Symbol;Acc:68413]
ENSRNOT00000101767	4117	3947.93	9562.38	126.161	ENSRNOG00000070951	Arf6	ADP-ribosylation factor 6 [Source:RGD Symbol;Acc:621279]
ENSRNOT00000012528	3674	3504.93	8479.34	126.012	ENSRNOG00000009449	Trim35	tripartite motif-containing 35 [Source:RGD Symbol;Acc:1564642]
ENSRNOT00000119851	4478	4308.93	10418.8	125.943	ENSRNOG00000016398	Clstn1	calsyntenin 1 [Source:RGD Symbol;Acc:1306458]
ENSRNOT00000095671	805	636.059	1534.96	125.698	ENSRNOG00000069589	ENSRNOG00000069589	None
ENSRNOT00000016112	1630	1460.93	3524	125.642	ENSRNOG00000011853	Mbd2	methyl-CpG binding domain protein 2 [Source:RGD Symbol;Acc:1595452]
ENSRNOT00000118325	2686	2516.93	6071.23	125.642	ENSRNOG00000029209	Rnf13	ring finger protein 13 [Source:RGD Symbol;Acc:1594062]
ENSRNOT00000007414	1858	1688.93	4071.09	125.553	ENSRNOG00000005096	Bzw2	basic leucine zipper and W2 domains 2 [Source:RGD Symbol;Acc:621507]
ENSRNOT00000009132	4929	4759.93	11460	125.404	ENSRNOG00000006526	Sema3c	semaphorin 3C [Source:RGD Symbol;Acc:1309343]
ENSRNOT00000027225	505	336.317	808.581	125.228	ENSRNOG00000020093	LOC100360573	ribosomal protein S12-like [Source:RGD Symbol;Acc:2321884]
ENSRNOT00000019126	4954	4784.93	11499	125.174	ENSRNOG00000013516	Sf3b1	splicing factor 3b, subunit 1 [Source:RGD Symbol;Acc:620148]
ENSRNOT00000027765	3514	3344.93	8038	125.167	ENSRNOG00000020470	Slc25a24	solute carrier family 25 member 24 [Source:RGD Symbol;Acc:1311982]
ENSRNOT00000106141	634	465.103	1115.89	124.969	ENSRNOG00000064222	Rpl35a	ribosomal protein L35A [Source:RGD Symbol;Acc:2323795]
ENSRNOT00000090211	1357	1187.93	2849.47	124.94	ENSRNOG00000008604	Nsfl1c	NSFL1 cofactor [Source:RGD Symbol;Acc:619952]
ENSRNOT00000116107	4610	4440.93	10650	124.912	ENSRNOG00000013265	Tgfbr2	transforming growth factor, beta receptor 2 [Source:RGD Symbol;Acc:69651]
ENSRNOT00000049848	1755	1585.93	3796	124.672	ENSRNOG00000007249	Cdkn1b	cyclin-dependent kinase inhibitor 1B [Source:RGD Symbol;Acc:69062]
ENSRNOT00000098300	1543	1373.93	3286.04	124.576	ENSRNOG00000009029	Nptn	neuroplastin [Source:RGD Symbol;Acc:620296]
ENSRNOT00000023506	2484	2314.93	5528.6	124.396	ENSRNOG00000017120	Abhd2	abhydrolase domain containing 2, acylglycerol lipase [Source:RGD Symbol;Acc:1311389]
ENSRNOT00000074217	2066	1896.93	4530	124.387	ENSRNOG00000050258	Ccnd3	cyclin D3 [Source:RGD Symbol;Acc:2293]
ENSRNOT00000078939	2598	2428.93	5799.94	124.376	ENSRNOG00000018991	Gsn	gelsolin [Source:RGD Symbol;Acc:1303089]
ENSRNOT00000090378	1886	1716.93	4099.74	124.375	ENSRNOG00000011621	LOC100911576	heterogeneous nuclear ribonucleoproteins C1/C2-like [Source:RGD Symbol;Acc:6491888]
ENSRNOT00000035060	969	800.028	1909	124.288	ENSRNOG00000025443	Map1lc3a	microtubule-associated protein 1 light chain 3 alpha [Source:RGD Symbol;Acc:735183]
ENSRNOT00000090039	1706	1536.93	3666.43	124.256	ENSRNOG00000000826	Flot1	flotillin 1 [Source:RGD Symbol;Acc:70991]
ENSRNOT00000010593	957	788.028	1879.83	124.252	ENSRNOG00000007967	Sdhb	succinate dehydrogenase complex iron sulfur subunit B [Source:RGD Symbol;Acc:1308598]
ENSRNOT00000112278	541	372.205	887.105	124.143	ENSRNOG00000003172	Serpinf1	serpin family F member 1 [Source:RGD Symbol;Acc:631369]
ENSRNOT00000020770	2857	2687.93	6403.33	124.084	ENSRNOG00000015162	Lonp2	lon peptidase 2, peroxisomal [Source:RGD Symbol;Acc:1305466]
ENSRNOT00000008509	3122	2952.93	7027.85	123.965	ENSRNOG00000005736	Eif1ax	eukaryotic translation initiation factor 1A, X-linked [Source:RGD Symbol;Acc:1560198]
ENSRNOT00000106800	5506	5336.93	12701.1	123.959	ENSRNOG00000018823	Nisch	nischarin [Source:RGD Symbol;Acc:1306950]
ENSRNOT00000108841	1272	1102.93	2623.52	123.898	ENSRNOG00000013668	Capg	capping actin protein, gelsolin like [Source:RGD Symbol;Acc:1311724]
ENSRNOT00000038138	1406	1236.93	2942	123.887	ENSRNOG00000020527	Drap1	Dr1 associated protein 1 [Source:RGD Symbol;Acc:1308477]
ENSRNOT00000111137	1976	1806.93	4295.38	123.819	ENSRNOG00000046996	Pea15	proliferation and apoptosis adaptor protein 15 [Source:RGD Symbol;Acc:1306055]
ENSRNOT00000076786	1819	1649.93	3916.29	123.634	ENSRNOG00000039848	Taf9	TATA-box binding protein associated factor 9 [Source:RGD Symbol;Acc:727861]
ENSRNOT00000021096	1779	1609.93	3821.19	123.629	ENSRNOG00000042195	Pabpn1	poly(A) binding protein, nuclear 1 [Source:RGD Symbol;Acc:619928]
ENSRNOT00000026057	4862	4692.93	11129.7	123.529	ENSRNOG00000019180	Acsl4	acyl-CoA synthetase long-chain family member 4 [Source:RGD Symbol;Acc:69401]
ENSRNOT00000007164	1329	1159.93	2749.88	123.484	ENSRNOG00000005358	Pmm1	phosphomannomutase 1 [Source:RGD Symbol;Acc:1310897]
ENSRNOT00000011134	2035	1865.93	4421	123.411	ENSRNOG00000008412	Gprc5a	G protein-coupled receptor, class C, group 5, member A [Source:RGD Symbol;Acc:1310804]
ENSRNOT00000115777	2443	2273.93	5381.5	123.269	ENSRNOG00000063609	Egln1	egl-9 family hypoxia-inducible factor 1 [Source:RGD Symbol;Acc:631375]
ENSRNOT00000027088	2785	2615.93	6186.91	123.19	ENSRNOG00000019980	Tomm20	translocase of outer mitochondrial membrane 20 [Source:RGD Symbol;Acc:708467]
ENSRNOT00000103508	3220	3050.93	7213.59	123.154	ENSRNOG00000051480	Fxr1	FMR1 autosomal homolog 1 [Source:RGD Symbol;Acc:1311733]
ENSRNOT00000019062	1736	1566.93	3701	123.026	ENSRNOG00000014142	Ogfrl1	opioid growth factor receptor-like 1 [Source:RGD Symbol;Acc:1308498]
ENSRNOT00000067518	1348	1178.93	2784	123.001	ENSRNOG00000003747	Get3	guided entry of tail-anchored proteins factor 3, ATPase [Source:RGD Symbol;Acc:1307906]
ENSRNOT00000022603	1667	1497.93	3536	122.956	ENSRNOG00000016770	Calm3	calmodulin 3 [Source:RGD Symbol;Acc:2259]
ENSRNOT00000003586	1548	1378.93	3253.9	122.911	ENSRNOG00000002572	Cacybp	calcyclin binding protein [Source:RGD Symbol;Acc:1303146]
ENSRNOT00000026040	1617	1447.93	3415	122.849	ENSRNOG00000019047	Ola1	Obg-like ATPase 1 [Source:RGD Symbol;Acc:1307982]
ENSRNOT00000003696	4363	4193.93	9878	122.681	ENSRNOG00000002755	Pafah1b1	platelet-activating factor acetylhydrolase 1b, regulatory subunit 1 [Source:RGD Symbol;Acc:620331]
ENSRNOT00000099662	2166	1996.93	4692.34	122.392	ENSRNOG00000017023	Tcf25	transcription factor 25 [Source:RGD Symbol;Acc:1309054]
ENSRNOT00000001872	2208	2038.93	4791	122.392	ENSRNOG00000001385	Plbd2	phospholipase B domain containing 2 [Source:RGD Symbol;Acc:708461]
ENSRNOT00000016051	1195	1025.93	2409	122.306	ENSRNOG00000011949	Ndufb5	NADH:ubiquinone oxidoreductase subunit B5 [Source:RGD Symbol;Acc:1305909]
ENSRNOT00000114164	2886	2716.93	6376.59	122.247	ENSRNOG00000068679	Rpl30	ribosomal protein L30 [Source:RGD Symbol;Acc:621201]
ENSRNOT00000056015	2927	2757.93	6471.56	122.223	ENSRNOG00000013538	Capza1	capping actin protein of muscle Z-line subunit alpha 1 [Source:RGD Symbol;Acc:1587438]
ENSRNOT00000103920	861	692.04	1623.54	122.197	ENSRNOG00000027088	Ube2k	ubiquitin-conjugating enzyme E2K [Source:RGD Symbol;Acc:1311626]
ENSRNOT00000074960	2699	2529.93	5933.88	122.168	ENSRNOG00000046472	Arfgap3	ADP-ribosylation factor GTPase activating protein 3 [Source:RGD Symbol;Acc:1560066]
ENSRNOT00000041493	4744	4574.93	10723	122.084	ENSRNOG00000031364	Kif1c	kinesin family member 1C [Source:RGD Symbol;Acc:70928]
ENSRNOT00000055988	3170	3000.93	7032.78	122.067	ENSRNOG00000022877	Poldip3	DNA polymerase delta interacting protein 3 [Source:RGD Symbol;Acc:1311073]
ENSRNOT00000008164	1707	1537.93	3604	122.061	ENSRNOG00000005988	Arl8a	ADP-ribosylation factor like GTPase 8A [Source:RGD Symbol;Acc:1565940]
ENSRNOT00000017245	2052	1882.93	4410.1	121.995	ENSRNOG00000012808	Tmem259	transmembrane protein 259 [Source:RGD Symbol;Acc:1311136]
ENSRNOT00000084154	3233	3063.93	7170	121.89	ENSRNOG00000008744	Cops2	COP9 signalosome subunit 2 [Source:RGD Symbol;Acc:628791]
ENSRNOT00000028095	1109	939.932	2199.23	121.872	ENSRNOG00000020696	Pmvk	phosphomevalonate kinase [Source:RGD Symbol;Acc:1310812]
ENSRNOT00000016286	2012	1842.93	4307	121.729	ENSRNOG00000012074	Ifngr1	interferon gamma receptor 1 [Source:RGD Symbol;Acc:620570]
ENSRNOT00000025819	1944	1774.93	4139	121.462	ENSRNOG00000018994	Psmc4	proteasome 26S subunit, ATPase 4 [Source:RGD Symbol;Acc:621102]
ENSRNOT00000093413	939	770.029	1794.9	121.412	ENSRNOG00000013545	Polr2e	RNA polymerase II, I and III subunit E [Source:RGD Symbol;Acc:1589817]
ENSRNOT00000091792	1263	1093.93	2549.68	121.402	ENSRNOG00000055756	Bcap31	B-cell receptor-associated protein 31 [Source:RGD Symbol;Acc:1302944]
ENSRNOT00000000532	913	744.031	1733.65	121.366	ENSRNOG00000000459	Psmb9	proteasome 20S subunit beta 9 [Source:RGD Symbol;Acc:3427]
ENSRNOT00000119015	2327	2157.93	5028	121.363	ENSRNOG00000003563	Blmh	bleomycin hydrolase [Source:RGD Symbol;Acc:1304668]
ENSRNOT00000094232	1875	1705.93	3974.55	121.354	ENSRNOG00000058412	Morf4l1	mortality factor 4 like 1 [Source:RGD Symbol;Acc:1307938]
ENSRNOT00000111570	2412	2242.93	5222.7	121.285	ENSRNOG00000018566	Ctsl	cathepsin L [Source:RGD Symbol;Acc:2448]
ENSRNOT00000105911	2391	2221.93	5165.97	121.102	ENSRNOG00000055579	Tmbim6	transmembrane BAX inhibitor motif containing 6 [Source:RGD Symbol;Acc:3842]
ENSRNOT00000007698	1237	1067.93	2481.94	121.053	ENSRNOG00000005615	Gadd45a	growth arrest and DNA-damage-inducible, alpha [Source:RGD Symbol;Acc:2654]
ENSRNOT00000048417	1880	1710.93	3976.28	121.052	ENSRNOG00000001633	Tfg	trafficking from ER to golgi regulator [Source:RGD Symbol;Acc:1309751]
ENSRNOT00000025086	2709	2539.93	5886.25	120.711	ENSRNOG00000018564	Nup93	nucleoporin 93 [Source:RGD Symbol;Acc:1311525]
ENSRNOT00000033627	4175	4005.93	9272.75	120.568	ENSRNOG00000026842	Nnt	nicotinamide nucleotide transhydrogenase [Source:RGD Symbol;Acc:1587346]
ENSRNOT00000001227	2252	2082.93	4807.34	120.215	ENSRNOG00000000923	Cct6a	chaperonin containing TCP1 subunit 6A [Source:RGD Symbol;Acc:1304763]
ENSRNOT00000014230	2174	2004.93	4624.82	120.15	ENSRNOG00000010676	Smarce1	SWI/SNF related, matrix associated, actin dependent regulator of chromatin, subfamily e, member 1 [Source:RGD Symbol;Acc:1304726]
ENSRNOT00000103788	1392	1222.93	2819.3	120.079	ENSRNOG00000001488	Psmb1	proteasome 20S subunit beta 1 [Source:RGD Symbol;Acc:621092]
ENSRNOT00000011907	1369	1199.93	2762	119.894	ENSRNOG00000008672	Chmp5	charged multivesicular body protein 5 [Source:RGD Symbol;Acc:1305968]
ENSRNOT00000022047	1095	925.932	2130.66	119.857	ENSRNOG00000016133	Sumo1	small ubiquitin-like modifier 1 [Source:RGD Symbol;Acc:1306919]
ENSRNOT00000080663	2608	2438.93	5607.33	119.753	ENSRNOG00000055860	Arl8b	ADP-ribosylation factor like GTPase 8B [Source:RGD Symbol;Acc:1562830]
ENSRNOT00000060444	2943	2773.93	6377	119.743	ENSRNOG00000001253	Eif3b	eukaryotic translation initiation factor 3, subunit B [Source:RGD Symbol;Acc:1309018]
ENSRNOT00000091941	1567	1397.93	3206.41	119.471	ENSRNOG00000055984	Adrm1	ADRM1 26S proteasome ubiquitin receptor [Source:RGD Symbol;Acc:69248]
ENSRNOT00000015808	2975	2805.93	6433.57	119.427	ENSRNOG00000011857	Mtpn	myotrophin [Source:RGD Symbol;Acc:619806]
ENSRNOT00000009610	4626	4456.93	10218.7	119.423	ENSRNOG00000007329	Frmd6	FERM domain containing 6 [Source:RGD Symbol;Acc:727810]
ENSRNOT00000007554	2135	1965.93	4505	119.359	ENSRNOG00000005331	Vapb	VAMP associated protein B and C [Source:RGD Symbol;Acc:68326]
ENSRNOT00000111934	792	623.061	1427.62	119.347	ENSRNOG00000024410	Blvrb	biliverdin reductase B [Source:RGD Symbol;Acc:1306080]
ENSRNOT00000023515	630	461.105	1055.8	119.264	ENSRNOG00000017372	Higd2a	HIG1 hypoxia inducible domain family, member 2A [Source:RGD Symbol;Acc:1309691]
ENSRNOT00000007427	1937	1767.93	4046.3	119.212	ENSRNOG00000005480	Ybx3	Y box binding protein 3 [Source:RGD Symbol;Acc:621056]
ENSRNOT00000000687	744	575.065	1315.63	119.164	ENSRNOG00000000566	Pcbd1	pterin-4 alpha-carbinolamine dehydratase 1 [Source:RGD Symbol;Acc:3263]
ENSRNOT00000101964	2519	2349.93	5371	119.05	ENSRNOG00000001442	Por	cytochrome p450 oxidoreductase [Source:RGD Symbol;Acc:68335]
ENSRNOT00000000041	3199	3029.93	6919	118.943	ENSRNOG00000000036	Klhdc8a	kelch domain containing 8A [Source:RGD Symbol;Acc:1305132]
ENSRNOT00000100400	1632	1462.93	3340.63	118.941	ENSRNOG00000036835	Copz1	COPI coat complex subunit zeta 1 [Source:RGD Symbol;Acc:1306154]
ENSRNOT00000014887	1456	1286.93	2938	118.912	ENSRNOG00000023830	Dnase2	deoxyribonuclease 2, lysosomal [Source:RGD Symbol;Acc:621457]
ENSRNOT00000117678	974	805.028	1836.68	118.837	ENSRNOG00000052275	H2az2	H2A.Z variant histone 2 [Source:RGD Symbol;Acc:1587865]
ENSRNOT00000023514	2544	2374.93	5416	118.784	ENSRNOG00000017426	Rragc	Ras-related GTP binding C [Source:RGD Symbol;Acc:1311760]
ENSRNOT00000026507	811	642.058	1462.92	118.679	ENSRNOG00000019551	Psmb6	proteasome 20S subunit beta 6 [Source:RGD Symbol;Acc:61881]
ENSRNOT00000003320	5807	5637.93	12838.8	118.613	ENSRNOG00000002403	Niban1	niban apoptosis regulator 1 [Source:RGD Symbol;Acc:71088]
ENSRNOT00000009425	997	828.022	1885.43	118.604	ENSRNOG00000006901	Cd320	CD320 molecule [Source:RGD Symbol;Acc:1305860]
ENSRNOT00000014780	2462	2292.93	5220	118.579	ENSRNOG00000011052	Gars1	glycyl-tRNA synthetase 1 [Source:RGD Symbol;Acc:1307856]
ENSRNOT00000100740	2308	2138.93	4847.86	118.054	ENSRNOG00000057934	Tmx1	thioredoxin-related transmembrane protein 1 [Source:RGD Symbol;Acc:1308455]
ENSRNOT00000000707	4180	4010.93	9088	118.019	ENSRNOG00000000579	Marcks	myristoylated alanine rich protein kinase C substrate [Source:RGD Symbol;Acc:3028]
ENSRNOT00000026760	4428	4258.93	9648.05	117.996	ENSRNOG00000019742	Stat3	signal transducer and activator of transcription 3 [Source:RGD Symbol;Acc:3772]
ENSRNOT00000012985	751	582.064	1317.8	117.926	ENSRNOG00000009785	Cdkn3	cyclin-dependent kinase inhibitor 3 [Source:RGD Symbol;Acc:1307781]
ENSRNOT00000096876	2745	2575.93	5824.59	117.777	ENSRNOG00000031896	Stt3a	STT3 oligosaccharyltransferase complex catalytic subunit A [Source:RGD Symbol;Acc:1565793]
ENSRNOT00000067203	2596	2426.93	5475	117.505	ENSRNOG00000008593	Ryk	receptor-like tyrosine kinase [Source:RGD Symbol;Acc:620549]
ENSRNOT00000083233	2048	1878.93	4238.18	117.489	ENSRNOG00000010676	Smarce1	SWI/SNF related, matrix associated, actin dependent regulator of chromatin, subfamily e, member 1 [Source:RGD Symbol;Acc:1304726]
ENSRNOT00000078532	4101	3931.93	8864.07	117.424	ENSRNOG00000016885	Klf6	KLF transcription factor 6 [Source:RGD Symbol;Acc:62389]
ENSRNOT00000079437	3223	3053.93	6873.66	117.235	ENSRNOG00000005406	Clint1	clathrin interactor 1 [Source:RGD Symbol;Acc:1303328]
ENSRNOT00000094613	2502	2332.93	5248.06	117.172	ENSRNOG00000049876	Prkar1a	protein kinase cAMP-dependent type I regulatory subunit alpha [Source:RGD Symbol;Acc:3391]
ENSRNOT00000050562	964	795.028	1787.87	117.133	ENSRNOG00000019497	Mrpl17	mitochondrial ribosomal protein L17 [Source:RGD Symbol;Acc:70943]
ENSRNOT00000000211	3895	3725.93	8375.76	117.09	ENSRNOG00000000195	LOC108348048	von Willebrand factor A domain-containing protein 5A [Source:RGD Symbol;Acc:11476240]
ENSRNOT00000007181	2094	1924.93	4322	116.949	ENSRNOG00000005397	Maea	macrophage erythroblast attacher, E3 ubiquitin ligase [Source:RGD Symbol;Acc:1309877]
ENSRNOT00000038395	1756	1586.93	3560	116.848	ENSRNOG00000064601	Mlec	malectin [Source:RGD Symbol;Acc:1307736]
ENSRNOT00000019104	1507	1337.93	2999.23	116.763	ENSRNOG00000014097	Psmd7	proteasome 26S subunit, non-ATPase 7 [Source:RGD Symbol;Acc:1306902]
ENSRNOT00000079644	4257	4087.93	9156.67	116.671	ENSRNOG00000005333	Azin1	antizyme inhibitor 1 [Source:RGD Symbol;Acc:61934]
ENSRNOT00000099330	3454	3284.93	7354.65	116.618	ENSRNOG00000000164	Lamp2	lysosomal-associated membrane protein 2 [Source:RGD Symbol;Acc:2990]
ENSRNOT00000021162	5812	5642.93	12623	116.516	ENSRNOG00000015655	Ptgfrn	prostaglandin F2 receptor inhibitor [Source:RGD Symbol;Acc:3437]
ENSRNOT00000026445	1635	1465.93	3277.03	116.438	ENSRNOG00000019532	Emc10	ER membrane protein complex subunit 10 [Source:RGD Symbol;Acc:1303214]
ENSRNOT00000039275	1798	1628.93	3629	116.041	ENSRNOG00000022392	Hspb8	heat shock protein family B (small) member 8 [Source:RGD Symbol;Acc:71003]
ENSRNOT00000003349	5903	5733.93	12773	116.03	ENSRNOG00000002461	Nid1	nidogen 1 [Source:RGD Symbol;Acc:3178]
ENSRNOT00000027234	3297	3127.93	6965.22	115.986	ENSRNOG00000019996	Slc16a1	solute carrier family 16 member 1 [Source:RGD Symbol;Acc:3690]
ENSRNOT00000000120	1254	1084.93	2410.19	115.712	ENSRNOG00000000108	Aga	aspartylglucosaminidase [Source:RGD Symbol;Acc:1309646]
ENSRNOT00000107709	2188	2018.93	4483.11	115.661	ENSRNOG00000000923	Cct6a	chaperonin containing TCP1 subunit 6A [Source:RGD Symbol;Acc:1304763]
ENSRNOT00000099116	4107	3937.93	8741.9	115.629	ENSRNOG00000010048	C4h2orf81	similar to human chromosome 2 open reading frame 81 [Source:RGD Symbol;Acc:1566019]
ENSRNOT00000021638	1548	1378.93	3059.66	115.574	ENSRNOG00000016161	Lman2	lectin, mannose-binding 2 [Source:RGD Symbol;Acc:1308965]
ENSRNOT00000036151	1859	1689.93	3748.02	115.521	ENSRNOG00000028415	Cdc20	cell division cycle 20 [Source:RGD Symbol;Acc:620477]
ENSRNOT00000009497	3747	3577.93	7934	115.502	ENSRNOG00000007177	Poglut3	protein O-glucosyltransferase 3 [Source:RGD Symbol;Acc:1562027]
ENSRNOT00000054936	3445	3275.93	7236.04	115.052	ENSRNOG00000036676	Csnk1d	casein kinase 1, delta [Source:RGD Symbol;Acc:71031]
ENSRNOT00000026792	2757	2587.93	5714.15	115.008	ENSRNOG00000019725	Actr1a	actin related protein 1A [Source:RGD Symbol;Acc:1307025]
ENSRNOT00000077889	1352	1182.93	2611.67	114.997	ENSRNOG00000060349	Fam3c	FAM3 metabolism regulating signaling molecule C [Source:RGD Symbol;Acc:735193]
ENSRNOT00000025784	3458	3288.93	7259	114.961	ENSRNOG00000018824	Slc7a5	solute carrier family 7 member 5 [Source:RGD Symbol;Acc:620639]
ENSRNOT00000008737	2845	2675.93	5904.04	114.922	ENSRNOG00000006444	Fkbp4	FKBP prolyl isomerase 4 [Source:RGD Symbol;Acc:628729]
ENSRNOT00000119507	1441	1271.93	2802.09	114.748	ENSRNOG00000003661	Sumo2	small ubiquitin-like modifier 2 [Source:RGD Symbol;Acc:621761]
ENSRNOT00000099651	1816	1646.93	3623	114.583	ENSRNOG00000015953	Oaz2	ornithine decarboxylase antizyme 2 [Source:RGD Symbol;Acc:1562933]
ENSRNOT00000007484	2810	2640.93	5801.34	114.419	ENSRNOG00000005551	Derl1	derlin 1 [Source:RGD Symbol;Acc:1311835]
ENSRNOT00000049520	677	508.08	1115.65	114.374	ENSRNOG00000033979	Gm5471	predicted pseudogene 5471 [Source:RGD Symbol;Acc:1560994]
ENSRNOT00000042070	3368	3198.93	7020	114.304	ENSRNOG00000031269	RGD1304694	similar to CG9646-PA [Source:RGD Symbol;Acc:1304694]
ENSRNOT00000078505	1411	1241.93	2724.33	114.259	ENSRNOG00000003399	Hnrnph1	heterogeneous nuclear ribonucleoprotein H1 [Source:RGD Symbol;Acc:620840]
ENSRNOT00000080410	2578	2408.93	5282.83	114.228	ENSRNOG00000015514	Bcat1	branched chain amino acid transaminase 1 [Source:RGD Symbol;Acc:2195]
ENSRNOT00000010271	1664	1494.93	3275	114.109	ENSRNOG00000007793	Pnrc1	proline-rich nuclear receptor coactivator 1 [Source:RGD Symbol;Acc:628753]
ENSRNOT00000050302	1002	832.932	1823.76	114.048	ENSRNOG00000034198	Tceal9	transcription elongation factor A like 9 [Source:RGD Symbol;Acc:1592975]
ENSRNOT00000013100	1996	1826.93	3999	114.014	ENSRNOG00000009252	Poldip2	DNA polymerase delta interacting protein 2 [Source:RGD Symbol;Acc:1307022]
ENSRNOT00000100754	1877	1707.93	3735.49	113.921	ENSRNOG00000070897	Rab1b	RAB1B, member RAS oncogene family [Source:RGD Symbol;Acc:1642882]
ENSRNOT00000022367	442	273.834	598.712	113.883	ENSRNOG00000016507	LOC687679	similar to small nuclear ribonucleoprotein polypeptide G [Source:RGD Symbol;Acc:1583028]
ENSRNOT00000064452	2573	2403.93	5254.45	113.85	ENSRNOG00000007284	Slc2a1	solute carrier family 2 member 1 [Source:RGD Symbol;Acc:3704]
ENSRNOT00000109911	1265	1095.93	2393	113.734	ENSRNOG00000021882	Tmed9	transmembrane p24 trafficking protein 9 [Source:RGD Symbol;Acc:1307627]
ENSRNOT00000072342	941	772.029	1685.2	113.696	ENSRNOG00000049743	Gstm5	glutathione S-transferase, mu 5 [Source:RGD Symbol;Acc:61964]
ENSRNOT00000088802	2673	2503.93	5464.45	113.672	ENSRNOG00000025383	Pdha1	pyruvate dehydrogenase E1 subunit alpha 1 [Source:RGD Symbol;Acc:3286]
ENSRNOT00000108356	1688	1518.93	3312.44	113.59	ENSRNOG00000018598	Ankrd1	ankyrin repeat domain 1 [Source:RGD Symbol;Acc:61989]
ENSRNOT00000109821	897	728.033	1587.2	113.556	ENSRNOG00000050323	Srsf1	serine and arginine rich splicing factor 1 [Source:RGD Symbol;Acc:1587490]
ENSRNOT00000070809	781	612.061	1332.34	113.383	ENSRNOG00000050932	Pfdn4	prefoldin subunit 4 [Source:RGD Symbol;Acc:2324021]
ENSRNOT00000078872	2118	1948.93	4233.15	113.135	ENSRNOG00000052968	Hnrnpa3	heterogeneous nuclear ribonucleoprotein A3 [Source:RGD Symbol;Acc:727807]
ENSRNOT00000097675	615	446.121	968.354	113.06	ENSRNOG00000018326	Pgls	6-phosphogluconolactonase [Source:RGD Symbol;Acc:1307001]
ENSRNOT00000001825	2267	2097.93	4550.12	112.969	ENSRNOG00000001349	Mcm7	minichromosome maintenance complex component 7 [Source:RGD Symbol;Acc:1303018]
ENSRNOT00000012114	5790	5620.93	12186	112.923	ENSRNOG00000008981	Pdcd6ip	programmed cell death 6 interacting protein [Source:RGD Symbol;Acc:68357]
ENSRNOT00000116609	1204	1034.93	2242.53	112.864	ENSRNOG00000027433	Akr1b10	aldo-keto reductase family 1 member B10 [Source:RGD Symbol;Acc:1308277]
ENSRNOT00000050289	555	386.178	836.551	112.832	ENSRNOG00000030374	Lsm6	LSM6 homolog, U6 small nuclear RNA and mRNA degradation associated [Source:RGD Symbol;Acc:1561937]
ENSRNOT00000027539	1151	981.932	2127	112.827	ENSRNOG00000020317	Rab5if	RAB5 interacting factor [Source:RGD Symbol;Acc:1307752]
ENSRNOT00000094419	1479	1309.93	2837.11	112.812	ENSRNOG00000011489	R3hdm4	R3H domain containing 4 [Source:RGD Symbol;Acc:1307067]
ENSRNOT00000013445	2141	1971.93	4265.37	112.666	ENSRNOG00000009552	Serinc3	serine incorporator 3 [Source:RGD Symbol;Acc:1308390]
ENSRNOT00000022778	2183	2013.93	4355	112.635	ENSRNOG00000043386	Commd2	COMM domain containing 2 [Source:RGD Symbol;Acc:1588810]
ENSRNOT00000028143	2261	2091.93	4520	112.543	ENSRNOG00000020723	Pten	phosphatase and tensin homolog [Source:RGD Symbol;Acc:61995]
ENSRNOT00000024576	1446	1276.93	2759	112.541	ENSRNOG00000018212	Abhd17a	abhydrolase domain containing 17A, depalmitoylase [Source:RGD Symbol;Acc:1359682]
ENSRNOT00000103402	2441	2271.93	4905	112.453	ENSRNOG00000002828	Tob1	transducer of ErbB-2.1 [Source:RGD Symbol;Acc:621126]
ENSRNOT00000073683	1855	1685.93	3638.68	112.417	ENSRNOG00000047134	Gtf2f1	general transcription factor IIF subunit 1 [Source:RGD Symbol;Acc:1359646]
ENSRNOT00000013224	1586	1416.93	3056.85	112.371	ENSRNOG00000009778	Tmem59	transmembrane protein 59 [Source:RGD Symbol;Acc:1310313]
ENSRNOT00000048726	506	337.313	727.519	112.341	ENSRNOG00000062652	Fau	FAU ubiquitin like and ribosomal protein S30 fusion [Source:RGD Symbol;Acc:61938]
ENSRNOT00000036172	2517	2347.93	5060.62	112.266	ENSRNOG00000007921	Hnrnpm	heterogeneous nuclear ribonucleoprotein M [Source:RGD Symbol;Acc:620369]
ENSRNOT00000066947	5200	5030.93	10841.3	112.243	ENSRNOG00000010117	Eif3a	eukaryotic translation initiation factor 3, subunit A [Source:RGD Symbol;Acc:1307269]
ENSRNOT00000089016	2476	2306.93	4970	112.215	ENSRNOG00000059463	Slc39a1	solute carrier family 39 member 1 [Source:RGD Symbol;Acc:1305241]
ENSRNOT00000010887	2198	2028.93	4368	112.136	ENSRNOG00000008215	Trim47	tripartite motif-containing 47 [Source:RGD Symbol;Acc:1597317]
ENSRNOT00000055583	1684	1514.93	3259.55	112.071	ENSRNOG00000012366	Mesd	mesoderm development LRP chaperone [Source:RGD Symbol;Acc:1310344]
ENSRNOT00000014384	3745	3575.93	7691.81	112.039	ENSRNOG00000010768	Kpna4	karyopherin subunit alpha 4 [Source:RGD Symbol;Acc:1311483]
ENSRNOT00000026202	1607	1437.93	3092.96	112.038	ENSRNOG00000019349	Sf3a2	splicing factor 3A subunit 2 [Source:RGD Symbol;Acc:1308627]
ENSRNOT00000089241	1670	1500.93	3227.75	112.013	ENSRNOG00000062573	Cd151	CD151 molecule (Raph blood group) [Source:RGD Symbol;Acc:621290]
ENSRNOT00000113266	2191	2021.93	4348	112.009	ENSRNOG00000065188	ENSRNOG00000065188	None
ENSRNOT00000012022	3333	3163.93	6803.44	112.003	ENSRNOG00000008825	Ssrp1	structure specific recognition protein 1 [Source:RGD Symbol;Acc:621143]
ENSRNOT00000028373	2194	2024.93	4354.01	111.997	ENSRNOG00000020897	Prpf19	pre-mRNA processing factor 19 [Source:RGD Symbol;Acc:708496]
ENSRNOT00000004783	1575	1405.93	3022	111.959	ENSRNOG00000003583	Smyd2	SET and MYND domain containing 2 [Source:RGD Symbol;Acc:727785]
ENSRNOT00000025634	2300	2130.93	4580	111.95	ENSRNOG00000018971	Mob3a	MOB kinase activator 3A [Source:RGD Symbol;Acc:1308187]
ENSRNOT00000085237	4844	4674.93	10045.4	111.923	ENSRNOG00000016758	Loxl2	lysyl oxidase-like 2 [Source:RGD Symbol;Acc:1308435]
ENSRNOT00000022400	8647	8477.93	18210.3	111.881	ENSRNOG00000016630	Tln1	talin 1 [Source:RGD Symbol;Acc:1306247]
ENSRNOT00000016965	894	725.033	1556.61	111.828	ENSRNOG00000042503	Ndufv2	NADH:ubiquinone oxidoreductase core subunit V2 [Source:RGD Symbol;Acc:621733]
ENSRNOT00000000742	2178	2008.93	4312.52	111.813	ENSRNOG00000000604	Hdac2	histone deacetylase 2 [Source:RGD Symbol;Acc:619976]
ENSRNOT00000057079	774	605.061	1298	111.739	ENSRNOG00000037627	Trappc1	trafficking protein particle complex subunit 1 [Source:RGD Symbol;Acc:1311365]
ENSRNOT00000025649	2917	2747.93	5894	111.72	ENSRNOG00000018901	Rab14	RAB14, member RAS oncogene family [Source:RGD Symbol;Acc:620881]
ENSRNOT00000107519	2776	2606.93	5589.83	111.686	ENSRNOG00000054549	Lss	lanosterol synthase [Source:RGD Symbol;Acc:620955]
ENSRNOT00000007073	3862	3692.93	7917.82	111.677	ENSRNOG00000004908	Smc6	structural maintenance of chromosomes 6 [Source:RGD Symbol;Acc:1311214]
ENSRNOT00000017319	683	514.079	1099.47	111.399	ENSRNOG00000012722	Ppdpf	pancreatic progenitor cell differentiation and proliferation factor [Source:RGD Symbol;Acc:1310660]
ENSRNOT00000066322	671	502.083	1073.67	111.384	ENSRNOG00000042740	Mrpl42	mitochondrial ribosomal protein L42 [Source:RGD Symbol;Acc:1304915]
ENSRNOT00000018336	2850	2680.93	5723.38	111.198	ENSRNOG00000013331	Sdha	succinate dehydrogenase complex flavoprotein subunit A [Source:RGD Symbol;Acc:621557]
ENSRNOT00000081196	3303	3133.93	6686.88	111.138	ENSRNOG00000061373	Loxl3	lysyl oxidase-like 3 [Source:RGD Symbol;Acc:1311011]
ENSRNOT00000011330	1146	976.932	2083.5	111.086	ENSRNOG00000008236	Decr1	2,4-dienoyl-CoA reductase 1 [Source:RGD Symbol;Acc:70999]
ENSRNOT00000028725	682	513.08	1092.48	110.907	ENSRNOG00000021153	Fkbp2	FKBP prolyl isomerase 2 [Source:RGD Symbol;Acc:1560660]
ENSRNOT00000118995	686	517.078	1099.85	110.792	ENSRNOG00000027088	Ube2k	ubiquitin-conjugating enzyme E2K [Source:RGD Symbol;Acc:1311626]
ENSRNOT00000102564	1340	1170.93	2490.05	110.766	ENSRNOG00000015529	Cdca3	cell division cycle associated 3 [Source:RGD Symbol;Acc:1359093]
ENSRNOT00000010135	1687	1517.93	3226.36	110.711	ENSRNOG00000007688	Sms	spermine synthase [Source:RGD Symbol;Acc:1564826]
ENSRNOT00000033784	2985	2815.93	5983	110.669	ENSRNOG00000024428	Kif20a	kinesin family member 20A [Source:RGD Symbol;Acc:1307695]
ENSRNOT00000036718	1404	1234.93	2622	110.591	ENSRNOG00000027030	Adm	adrenomedullin [Source:RGD Symbol;Acc:2047]
ENSRNOT00000029493	2825	2655.93	5632	110.452	ENSRNOG00000027622	Slc35e3	solute carrier family 35, member E3 [Source:RGD Symbol;Acc:1564876]
ENSRNOT00000019059	2740	2570.93	5450.87	110.434	ENSRNOG00000013949	Idh2	isocitrate dehydrogenase (NADP(+)) 2 [Source:RGD Symbol;Acc:1597139]
ENSRNOT00000000052	1877	1707.93	3621.1	110.433	ENSRNOG00000000047	Cd82	Cd82 molecule [Source:RGD Symbol;Acc:69070]
ENSRNOT00000015318	2346	2176.93	4613.57	110.388	ENSRNOG00000011158	Ppp2r2a	protein phosphatase 2, regulatory subunit B, alpha [Source:RGD Symbol;Acc:620919]
ENSRNOT00000018055	4043	3873.93	8209.76	110.384	ENSRNOG00000024365	Ect2	epithelial cell transforming 2 [Source:RGD Symbol;Acc:1308524]
ENSRNOT00000082071	2011	1841.93	3901.84	110.338	ENSRNOG00000004577	Fez2	fasciculation and elongation protein zeta 2 [Source:RGD Symbol;Acc:619709]
ENSRNOT00000077563	770	601.061	1273.14	110.328	ENSRNOG00000060939	Gstm2	glutathione S-transferase mu 2 [Source:RGD Symbol;Acc:2756]
ENSRNOT00000049812	2734	2564.93	5423.76	110.142	ENSRNOG00000021202	Rtn3	reticulon 3 [Source:RGD Symbol;Acc:620988]
ENSRNOT00000008238	2476	2306.93	4877	110.115	ENSRNOG00000005916	Ppm1a	protein phosphatase, Mg2+/Mn2+ dependent, 1A [Source:RGD Symbol;Acc:3373]
ENSRNOT00000085463	1565	1395.93	2950.76	110.103	ENSRNOG00000005828	Skp1	S-phase kinase-associated protein 1 [Source:RGD Symbol;Acc:1359648]
ENSRNOT00000075371	1488	1318.93	2787.67	110.09	ENSRNOG00000068220	Ctdsp2	CTD small phosphatase 2 [Source:RGD Symbol;Acc:2319209]
ENSRNOT00000104565	2144	1974.93	4172.83	110.054	ENSRNOG00000017354	Zyx	zyxin [Source:RGD Symbol;Acc:620698]
ENSRNOT00000088198	5405	5235.93	11046.6	109.891	ENSRNOG00000061543	Ap2b1	adaptor related protein complex 2 subunit beta 1 [Source:RGD Symbol;Acc:71048]
ENSRNOT00000105410	1467	1297.93	2737.13	109.843	ENSRNOG00000007203	Psmc6	proteasome 26S subunit, ATPase 6 [Source:RGD Symbol;Acc:1308825]
ENSRNOT00000040430	3645	3475.93	7329.89	109.839	ENSRNOG00000030019	Atp1a1	ATPase Na+/K+ transporting subunit alpha 1 [Source:RGD Symbol;Acc:2167]
ENSRNOT00000101866	2344	2174.93	4585.11	109.808	ENSRNOG00000002642	Ptges3	prostaglandin E synthase 3 [Source:RGD Symbol;Acc:1561913]
ENSRNOT00000084682	1502	1332.93	2807.96	109.727	ENSRNOG00000014289	Arpc2	actin related protein 2/3 complex, subunit 2 [Source:RGD Symbol;Acc:1305848]
ENSRNOT00000087604	1072	902.932	1901.27	109.677	ENSRNOG00000058658	Mtch2	mitochondrial carrier 2 [Source:RGD Symbol;Acc:1308080]
ENSRNOT00000012363	3041	2871.93	6046.8	109.668	ENSRNOG00000009094	Nudt4	nudix hydrolase 4 [Source:RGD Symbol;Acc:621355]
ENSRNOT00000028758	1866	1696.93	3572.53	109.658	ENSRNOG00000021181	Sf3b4	splicing factor 3B subunit 4 [Source:RGD Symbol;Acc:1309667]
ENSRNOT00000105821	2133	1963.93	4134.33	109.65	ENSRNOG00000013141	Eno2	enolase 2 [Source:RGD Symbol;Acc:2554]
ENSRNOT00000006570	1913	1743.93	3670.81	109.638	ENSRNOG00000004813	Rtcb	RNA 2',3'-cyclic phosphate and 5'-OH ligase [Source:RGD Symbol;Acc:1303261]
ENSRNOT00000074457	3555	3385.93	7117.89	109.497	ENSRNOG00000047179	Aplp2	amyloid beta precursor like protein 2 [Source:RGD Symbol;Acc:2128]
ENSRNOT00000002996	1401	1231.93	2588.87	109.459	ENSRNOG00000002205	Ociad1	OCIA domain containing 1 [Source:RGD Symbol;Acc:1359549]
ENSRNOT00000070818	3642	3472.93	7297.03	109.441	ENSRNOG00000047179	Aplp2	amyloid beta precursor like protein 2 [Source:RGD Symbol;Acc:2128]
ENSRNOT00000016297	1262	1092.93	2294.38	109.345	ENSRNOG00000012121	Sdf2	stromal cell derived factor 2 [Source:RGD Symbol;Acc:1307274]
ENSRNOT00000026279	1338	1168.93	2453	109.304	ENSRNOG00000019246	Psme2	proteasome activator subunit 2 [Source:RGD Symbol;Acc:3430]
ENSRNOT00000085350	4076	3906.93	8197.14	109.284	ENSRNOG00000025023	Stat6	signal transducer and activator of transcription 6 [Source:RGD Symbol;Acc:1309063]
ENSRNOT00000047889	535	366.217	768	109.232	ENSRNOG00000031769	Chchd7	coiled-coil-helix-coiled-coil-helix domain containing 7 [Source:RGD Symbol;Acc:1592689]
ENSRNOT00000028271	3691	3521.93	7379.76	109.141	ENSRNOG00000020812	Gys1	glycogen synthase 1 [Source:RGD Symbol;Acc:1589798]
ENSRNOT00000077445	2698	2528.93	5298.01	109.12	ENSRNOG00000053932	Ddx6	DEAD-box helicase 6 [Source:RGD Symbol;Acc:1564560]
ENSRNOT00000087076	4014	3844.93	8054	109.107	ENSRNOG00000036814	Atp6v0a1	ATPase H+ transporting V0 subunit a1 [Source:RGD Symbol;Acc:68405]
ENSRNOT00000031498	1958	1788.93	3747	109.098	ENSRNOG00000021682	Dcakd	dephospho-CoA kinase domain containing [Source:RGD Symbol;Acc:1359211]
ENSRNOT00000111909	2599	2429.93	5089.22	109.09	ENSRNOG00000023896	Dusp6	dual specificity phosphatase 6 [Source:RGD Symbol;Acc:70978]
ENSRNOT00000049538	2745	2575.93	5382	108.827	ENSRNOG00000030633	Lmf2	lipase maturation factor 2 [Source:RGD Symbol;Acc:1306274]
ENSRNOT00000016220	2450	2280.93	4762.35	108.752	ENSRNOG00000011798	Mapre1	microtubule-associated protein, RP/EB family, member 1 [Source:RGD Symbol;Acc:621781]
ENSRNOT00000113525	2398	2228.93	4646.87	108.591	ENSRNOG00000021259	Prnp	prion protein [Source:RGD Symbol;Acc:3410]
ENSRNOT00000087522	663	494.088	1029.84	108.566	ENSRNOG00000020495	Eif3k	eukaryotic translation initiation factor 3, subunit K [Source:RGD Symbol;Acc:1309221]
ENSRNOT00000021514	2824	2654.93	5533	108.552	ENSRNOG00000036742	Uqcrc2	ubiquinol cytochrome c reductase core protein 2 [Source:RGD Symbol;Acc:1359150]
ENSRNOT00000025904	2455	2285.93	4760.42	108.47	ENSRNOG00000019147	Stom	stomatin [Source:RGD Symbol;Acc:1305109]
ENSRNOT00000005624	1793	1623.93	3381	108.444	ENSRNOG00000004169	Fzr1	fizzy and cell division cycle 20 related 1 [Source:RGD Symbol;Acc:1308713]
ENSRNOT00000039291	1943	1773.93	3690.99	108.376	ENSRNOG00000028105	Hars1	histidyl-tRNA synthetase 1 [Source:RGD Symbol;Acc:1310695]
ENSRNOT00000114114	822	653.05	1358.75	108.373	ENSRNOG00000049442	Rps28-ps1	ribosomal protein S28, pseudogene 1 [Source:RGD Symbol;Acc:2302583]
ENSRNOT00000052076	2207	2037.93	4240.04	108.37	ENSRNOG00000032776	Srp54a	signal recognition particle 54A [Source:RGD Symbol;Acc:621390]
ENSRNOT00000038352	2852	2682.93	5571.51	108.166	ENSRNOG00000025383	Pdha1	pyruvate dehydrogenase E1 subunit alpha 1 [Source:RGD Symbol;Acc:3286]
ENSRNOT00000100742	3516	3346.93	6946.36	108.103	ENSRNOG00000016552	Hmgcs1	3-hydroxy-3-methylglutaryl-CoA synthase 1 [Source:RGD Symbol;Acc:70970]
ENSRNOT00000082121	1306	1136.93	2359.53	108.098	ENSRNOG00000019302	Stx4	syntaxin 4 [Source:RGD Symbol;Acc:621019]
ENSRNOT00000016758	1045	875.932	1813.57	107.843	ENSRNOG00000011932	Snrpa1	small nuclear ribonucleoprotein polypeptide A' [Source:RGD Symbol;Acc:2320494]
ENSRNOT00000024310	2103	1933.93	3997	107.652	ENSRNOG00000017777	Ahcy	adenosylhomocysteinase [Source:RGD Symbol;Acc:69260]
ENSRNOT00000034096	5550	5380.93	11115	107.592	ENSRNOG00000024089	Fndc3b	fibronectin type III domain containing 3B [Source:RGD Symbol;Acc:1311673]
ENSRNOT00000023387	408	240.489	496.725	107.584	ENSRNOG00000017412	AABR07001512.1	None
ENSRNOT00000033148	2376	2206.93	4557.85	107.572	ENSRNOG00000012084	Xpnpep1	X-prolyl aminopeptidase 1 [Source:RGD Symbol;Acc:621274]
ENSRNOT00000075400	873	704.037	1453.82	107.558	ENSRNOG00000050231	Gng12	G protein subunit gamma 12 [Source:RGD Symbol;Acc:621516]
ENSRNOT00000007876	374	207.653	428.393	107.456	ENSRNOG00000037380	AC136661.1	None
ENSRNOT00000024772	2956	2786.93	5747.53	107.42	ENSRNOG00000018164	Spcs2	signal peptidase complex subunit 2 [Source:RGD Symbol;Acc:1311253]
ENSRNOT00000108721	2092	1922.93	3964.99	107.401	ENSRNOG00000009856	Sypl1	synaptophysin-like 1 [Source:RGD Symbol;Acc:1359569]
ENSRNOT00000002727	4262	4092.93	8435.81	107.355	ENSRNOG00000001992	Atp6v1a	ATPase H+ transporting V1 subunit A [Source:RGD Symbol;Acc:1596464]
ENSRNOT00000094377	1674	1504.93	3101.15	107.333	ENSRNOG00000004252	Eif3h	eukaryotic translation initiation factor 3, subunit H [Source:RGD Symbol;Acc:735178]
ENSRNOT00000001099	1099	929.932	1915	107.262	ENSRNOG00000000827	Ier3	immediate early response 3 [Source:RGD Symbol;Acc:1303321]
ENSRNOT00000009120	2756	2586.93	5327.17	107.261	ENSRNOG00000006587	Setd3	SET domain containing 3, actin histidine methyltransferase [Source:RGD Symbol;Acc:1309550]
ENSRNOT00000028179	623	454.114	933.741	107.1	ENSRNOG00000020771	Sap18	Sin3A associated protein 18 [Source:RGD Symbol;Acc:1310388]
ENSRNOT00000010701	2614	2444.93	5024	107.031	ENSRNOG00000007584	Ehd4	EH-domain containing 4 [Source:RGD Symbol;Acc:628883]
ENSRNOT00000093863	3511	3341.93	6865.86	107.01	ENSRNOG00000004505	Nfic	nuclear factor I/C [Source:RGD Symbol;Acc:62016]
ENSRNOT00000096092	1642	1472.93	3023.01	106.902	ENSRNOG00000019772	Dnpep	aspartyl aminopeptidase [Source:RGD Symbol;Acc:1583848]
ENSRNOT00000009155	1110	940.932	1930.73	106.879	ENSRNOG00000030520	Sarnp	SAP domain containing ribonucleoprotein [Source:RGD Symbol;Acc:1305692]
ENSRNOT00000027721	1430	1260.93	2584	106.741	ENSRNOG00000020452	Nsmce4a	NSE4 homolog A, SMC5-SMC6 complex component [Source:RGD Symbol;Acc:1309025]
ENSRNOT00000027123	1072	902.932	1850	106.72	ENSRNOG00000019940	Ssr2	signal sequence receptor subunit 2 [Source:RGD Symbol;Acc:1308365]
ENSRNOT00000049895	2615	2445.93	5009.24	106.673	ENSRNOG00000025570	Os9	OS9, endoplasmic reticulum lectin [Source:RGD Symbol;Acc:1359574]
ENSRNOT00000075517	1007	837.932	1713.41	106.508	ENSRNOG00000050410	Snrpd3	small nuclear ribonucleoprotein D3 polypeptide [Source:RGD Symbol;Acc:1597573]
ENSRNOT00000105383	1917	1747.93	3571.17	106.418	ENSRNOG00000020894	Lsm12	LSM12 homolog [Source:RGD Symbol;Acc:1309441]
ENSRNOT00000080048	2230	2060.93	4210.18	106.406	ENSRNOG00000057589	Rnf11	ring finger protein 11 [Source:RGD Symbol;Acc:2321596]
ENSRNOT00000024321	1938	1768.93	3610.36	106.308	ENSRNOG00000017781	Dnajc7	DnaJ heat shock protein family (Hsp40) member C7 [Source:RGD Symbol;Acc:1303226]
ENSRNOT00000073492	1191	1021.93	2085.62	106.302	ENSRNOG00000049497	Eif6	eukaryotic translation initiation factor 6 [Source:RGD Symbol;Acc:1305373]
ENSRNOT00000017949	2455	2285.93	4665	106.296	ENSRNOG00000012929	Wsb1	WD repeat and SOCS box-containing 1 [Source:RGD Symbol;Acc:1307835]
ENSRNOT00000101562	2818	2648.93	5405.53	106.291	ENSRNOG00000000304	Cd164	CD164 molecule [Source:RGD Symbol;Acc:70942]
ENSRNOT00000012327	1683	1513.93	3087	106.208	ENSRNOG00000008781	Erg28	ergosterol biosynthesis 28 homolog [Source:RGD Symbol;Acc:1310769]
ENSRNOT00000022128	3063	2893.93	5895.79	106.116	ENSRNOG00000016326	Cx3cl1	C-X3-C motif chemokine ligand 1 [Source:RGD Symbol;Acc:620458]
ENSRNOT00000025629	2193	2023.93	4118	105.979	ENSRNOG00000018815	Plk1	polo-like kinase 1 [Source:RGD Symbol;Acc:3352]
ENSRNOT00000048221	1955	1785.93	3627.76	105.804	ENSRNOG00000033133	Nae1	NEDD8 activating enzyme E1 subunit 1 [Source:RGD Symbol;Acc:619945]
ENSRNOT00000020020	1037	867.932	1762	105.742	ENSRNOG00000014890	Mrpl43	mitochondrial ribosomal protein L43 [Source:RGD Symbol;Acc:1307593]
ENSRNOT00000083055	4236	4066.93	8251.18	105.676	ENSRNOG00000014251	Capn5	calpain 5 [Source:RGD Symbol;Acc:620084]
ENSRNOT00000094200	897	728.033	1476.75	105.654	ENSRNOG00000007788	Gemin4	gem (nuclear organelle) associated protein 4 [Source:RGD Symbol;Acc:1563715]
ENSRNOT00000024161	1261	1091.93	2214.82	105.65	ENSRNOG00000017962	Serpinb6a	serpin family B member 6A [Source:RGD Symbol;Acc:735108]
ENSRNOT00000026197	1275	1105.93	2242.62	105.622	ENSRNOG00000019277	Vdac3	voltage-dependent anion channel 3 [Source:RGD Symbol;Acc:621577]
ENSRNOT00000022341	1186	1016.93	2060	105.513	ENSRNOG00000016587	Ninj1	ninjurin 1 [Source:RGD Symbol;Acc:3179]
ENSRNOT00000024487	2043	1873.93	3790.2	105.351	ENSRNOG00000018181	Stk25	serine/threonine kinase 25 [Source:RGD Symbol;Acc:727809]
ENSRNOT00000104288	2807	2637.93	5334.9	105.34	ENSRNOG00000011849	Ndufs1	NADH:ubiquinone oxidoreductase core subunit S1 [Source:RGD Symbol;Acc:1359670]
ENSRNOT00000107058	1470	1300.93	2624.84	105.094	ENSRNOG00000047287	Nucks1	nuclear casein kinase and cyclin-dependent kinase substrate 1 [Source:RGD Symbol;Acc:620993]
ENSRNOT00000079100	1975	1805.93	3637.98	104.927	ENSRNOG00000017510	Mfge8	milk fat globule EGF and factor V/VIII domain containing [Source:RGD Symbol;Acc:3083]
ENSRNOT00000090816	7405	7235.93	14571.4	104.89	ENSRNOG00000004496	Rock2	Rho-associated coiled-coil containing protein kinase 2 [Source:RGD Symbol;Acc:3590]
ENSRNOT00000000650	1868	1698.93	3419	104.822	ENSRNOG00000000541	Glo1	glyoxalase 1 [Source:RGD Symbol;Acc:2702]
ENSRNOT00000086790	2263	2093.93	4213	104.799	ENSRNOG00000056940	Cited2	Cbp/p300-interacting transactivator, with Glu/Asp-rich carboxy-terminal domain, 2 [Source:RGD Symbol;Acc:620112]
ENSRNOT00000106121	1234	1064.93	2141.84	104.76	ENSRNOG00000003890	Nap1l1	nucleosome assembly protein 1-like 1 [Source:RGD Symbol;Acc:71094]
ENSRNOT00000039280	2401	2231.93	4486.36	104.699	ENSRNOG00000050805	Tsc22d4	TSC22 domain family, member 4 [Source:RGD Symbol;Acc:1584380]
ENSRNOT00000084776	3305	3135.93	6302.92	104.69	ENSRNOG00000009598	Ncaph2	non-SMC condensin II complex, subunit H2 [Source:RGD Symbol;Acc:1565937]
ENSRNOT00000101018	3002	2832.93	5693.71	104.686	ENSRNOG00000059480	Supt20h	SPT20 homolog, SAGA complex component [Source:RGD Symbol;Acc:1307812]
ENSRNOT00000011455	1308	1138.93	2287	104.592	ENSRNOG00000008277	Bag1	BAG cochaperone 1 [Source:RGD Symbol;Acc:1305203]
ENSRNOT00000001160	3980	3810.93	7651.76	104.582	ENSRNOG00000000867	Vars1	valyl-tRNA synthetase 1 [Source:RGD Symbol;Acc:3950]
ENSRNOT00000004370	1840	1670.93	3354.78	104.577	ENSRNOG00000003149	Farsa	phenylalanyl-tRNA synthetase subunit alpha [Source:RGD Symbol;Acc:1310314]
ENSRNOT00000082159	1002	832.932	1672.29	104.576	ENSRNOG00000056398	LOC100359876	multifunctional protein ADE2-like [Source:RGD Symbol;Acc:2323267]
ENSRNOT00000011203	616	447.12	897	104.495	ENSRNOG00000008459	Anapc13	anaphase promoting complex subunit 13 [Source:RGD Symbol;Acc:1583270]
ENSRNOT00000106009	1503	1333.93	2674.92	104.449	ENSRNOG00000015720	Polr2c	RNA polymerase II subunit C [Source:RGD Symbol;Acc:1306935]
ENSRNOT00000095762	2898	2728.93	5469.95	104.404	ENSRNOG00000013930	Rnf4	ring finger protein 4 [Source:RGD Symbol;Acc:3583]
ENSRNOT00000006800	2287	2117.93	4243.36	104.358	ENSRNOG00000005034	Arhgef25	Rho guanine nucleotide exchange factor 25 [Source:RGD Symbol;Acc:735210]
ENSRNOT00000083848	3686	3516.93	7044.08	104.325	ENSRNOG00000048411	Uhrf1	ubiquitin-like with PHD and ring finger domains 1 [Source:RGD Symbol;Acc:1595855]
ENSRNOT00000120247	1501	1331.93	2666.54	104.279	ENSRNOG00000005890	Serbp1	Serpine1 mRNA binding protein 1 [Source:RGD Symbol;Acc:619907]
ENSRNOT00000027818	910	741.031	1483.04	104.242	ENSRNOG00000020474	Pin1	peptidylprolyl cis/trans isomerase, NIMA-interacting 1 [Source:RGD Symbol;Acc:1310299]
ENSRNOT00000016376	4413	4243.93	8482.94	104.113	ENSRNOG00000011945	Cyfip1	cytoplasmic FMR1 interacting protein 1 [Source:RGD Symbol;Acc:1310332]
ENSRNOT00000050180	8670	8500.93	16989.7	104.099	ENSRNOG00000014791	Peg3	paternally expressed 3 [Source:RGD Symbol;Acc:2323590]
ENSRNOT00000012608	2204	2034.93	4065.12	104.052	ENSRNOG00000008822	Fkbp1a	FKBP prolyl isomerase 1A [Source:RGD Symbol;Acc:2617]
ENSRNOT00000091499	1604	1434.93	2866	104.034	ENSRNOG00000061128	Pelo	pelota mRNA surveillance and ribosome rescue factor [Source:RGD Symbol;Acc:1359591]
ENSRNOT00000074404	1703	1533.93	3063	104.009	ENSRNOG00000048682	Zwint	ZW10 interacting kinetochore protein [Source:RGD Symbol;Acc:628671]
ENSRNOT00000081157	2413	2243.93	4479.37	103.977	ENSRNOG00000058580	Paip1	poly(A) binding protein interacting protein 1 [Source:RGD Symbol;Acc:1305668]
ENSRNOT00000120271	2734	2564.93	5111.54	103.802	ENSRNOG00000011441	Tpd52	tumor protein D52 [Source:RGD Symbol;Acc:1306767]
ENSRNOT00000114488	2400	2230.93	4445.8	103.799	ENSRNOG00000060793	Eif2s3	eukaryotic translation initiation factor 2 subunit gamma [Source:RGD Symbol;Acc:1561279]
ENSRNOT00000079156	2034	1864.93	3713.47	103.716	ENSRNOG00000005538	Psmd11	proteasome 26S subunit, non-ATPase 11 [Source:RGD Symbol;Acc:1306450]
ENSRNOT00000043559	909	740.032	1473.01	103.677	ENSRNOG00000003049	Hsd17b10	hydroxysteroid (17-beta) dehydrogenase 10 [Source:RGD Symbol;Acc:69231]
ENSRNOT00000021648	1283	1113.93	2217	103.666	ENSRNOG00000031387	Cirbp	cold inducible RNA binding protein [Source:RGD Symbol;Acc:620756]
ENSRNOT00000000535	3647	3477.93	6914.88	103.56	ENSRNOG00000000461	Brd2	bromodomain containing 2 [Source:RGD Symbol;Acc:1303324]
ENSRNOT00000017076	5178	5008.93	9956.86	103.539	ENSRNOG00000012563	Arhgap29	Rho GTPase activating protein 29 [Source:RGD Symbol;Acc:1306185]
ENSRNOT00000070925	2177	2007.93	3990.4	103.513	ENSRNOG00000047276	LOC100362738	M2 pyruvate kinase-like [Source:RGD Symbol;Acc:2324120]
ENSRNOT00000011105	4100	3930.93	7807	103.447	ENSRNOG00000007418	Ipo9	importin 9 [Source:RGD Symbol;Acc:1310537]
ENSRNOT00000019994	1073	903.932	1793	103.317	ENSRNOG00000014908	Sf3b5	splicing factor 3b, subunit 5 [Source:RGD Symbol;Acc:1586993]
ENSRNOT00000046886	1542	1372.93	2721.26	103.24	ENSRNOG00000031387	Cirbp	cold inducible RNA binding protein [Source:RGD Symbol;Acc:620756]
ENSRNOT00000025294	3106	2936.93	5806	102.97	ENSRNOG00000018567	Slc20a1	solute carrier family 20 member 1 [Source:RGD Symbol;Acc:621079]
ENSRNOT00000003605	7636	7466.93	14759	102.954	ENSRNOG00000002680	Lamc1	laminin subunit gamma 1 [Source:RGD Symbol;Acc:621052]
ENSRNOT00000024568	4123	3953.93	7812.4	102.916	ENSRNOG00000018149	Smarca5	SWI/SNF related, matrix associated, actin dependent regulator of chromatin, subfamily a, member 5 [Source:RGD Symbol;Acc:1308832]
ENSRNOT00000006436	3209	3039.93	6002	102.84	ENSRNOG00000004602	Rnf145	ring finger protein 145 [Source:RGD Symbol;Acc:1309561]
ENSRNOT00000019594	1681	1511.93	2985	102.835	ENSRNOG00000014462	Fnta	farnesyltransferase, CAAX box, alpha [Source:RGD Symbol;Acc:2625]
ENSRNOT00000036140	1429	1259.93	2484.69	102.72	ENSRNOG00000021882	Tmed9	transmembrane p24 trafficking protein 9 [Source:RGD Symbol;Acc:1307627]
ENSRNOT00000002085	1468	1298.93	2561.27	102.706	ENSRNOG00000001524	Hat1	histone acetyltransferase 1 [Source:RGD Symbol;Acc:1305716]
ENSRNOT00000071737	1267	1097.93	2162.29	102.581	ENSRNOG00000050578	Rheb	Ras homolog, mTORC1 binding [Source:RGD Symbol;Acc:621840]
ENSRNOT00000057117	432	263.985	519.78	102.558	ENSRNOG00000067007	ENSRNOG00000067007	None
ENSRNOT00000049759	2899	2729.93	5373	102.516	ENSRNOG00000015582	Me2	malic enzyme 2 [Source:RGD Symbol;Acc:1310321]
ENSRNOT00000037699	3183	3013.93	5930	102.483	ENSRNOG00000023910	Man2b1	mannosidase, alpha, class 2B, member 1 [Source:RGD Symbol;Acc:3039]
ENSRNOT00000088575	1363	1193.93	2349.09	102.482	ENSRNOG00000058694	Alg5	ALG5, dolichyl-phosphate beta-glucosyltransferase [Source:RGD Symbol;Acc:1308900]
ENSRNOT00000056289	2038	1868.93	3677	102.478	ENSRNOG00000023816	Aph1a	aph-1 homolog A, gamma secretase subunit [Source:RGD Symbol;Acc:1311546]
ENSRNOT00000015986	3899	3729.93	7333.85	102.414	ENSRNOG00000000195	LOC108348048	von Willebrand factor A domain-containing protein 5A [Source:RGD Symbol;Acc:11476240]
ENSRNOT00000073792	2367	2197.93	4314	102.234	ENSRNOG00000065992	Map2k3	mitogen activated protein kinase kinase 3 [Source:RGD Symbol;Acc:1306620]
ENSRNOT00000111297	1036	866.932	1700.26	102.155	ENSRNOG00000003990	Grb2	growth factor receptor bound protein 2 [Source:RGD Symbol;Acc:619758]
ENSRNOT00000017740	1406	1236.93	2425.46	102.136	ENSRNOG00000013255	Dnajc8	DnaJ heat shock protein family (Hsp40) member C8 [Source:RGD Symbol;Acc:1306024]
ENSRNOT00000064114	1472	1302.93	2554	102.1	ENSRNOG00000019428	Higd1a	HIG1 hypoxia inducible domain family, member 1A [Source:RGD Symbol;Acc:620215]
ENSRNOT00000001200	1959	1789.93	3501.91	101.905	ENSRNOG00000000900	Tpst1	tyrosylprotein sulfotransferase 1 [Source:RGD Symbol;Acc:1308473]
ENSRNOT00000099817	2947	2777.93	5431.37	101.84	ENSRNOG00000021202	Rtn3	reticulon 3 [Source:RGD Symbol;Acc:620988]
ENSRNOT00000105207	9168	8998.93	17585.3	101.786	ENSRNOG00000068220	Ctdsp2	CTD small phosphatase 2 [Source:RGD Symbol;Acc:2319209]
ENSRNOT00000023963	907	738.032	1441	101.699	ENSRNOG00000017622	Npm3	nucleophosmin/nucleoplasmin, 3 [Source:RGD Symbol;Acc:1565542]
ENSRNOT00000110859	684	515.079	1005.63	101.694	ENSRNOG00000021125	Prdx5	peroxiredoxin 5 [Source:RGD Symbol;Acc:71007]
ENSRNOT00000106102	3250	3080.93	6015.05	101.692	ENSRNOG00000021203	Atl3	atlastin GTPase 3 [Source:RGD Symbol;Acc:1309871]
ENSRNOT00000021803	2500	2330.93	4546	101.585	ENSRNOG00000016269	Rpl7l1	ribosomal protein L7-like 1 [Source:RGD Symbol;Acc:1308469]
ENSRNOT00000019735	1112	942.932	1837.05	101.477	ENSRNOG00000014485	Pdcd6	programmed cell death 6 [Source:RGD Symbol;Acc:1311239]
ENSRNOT00000016563	7735	7565.93	14737.5	101.459	ENSRNOG00000012271	Cnot1	CCR4-NOT transcription complex, subunit 1 [Source:RGD Symbol;Acc:1308009]
ENSRNOT00000004770	2186	2016.93	3927.81	101.435	ENSRNOG00000003289	Lap3	leucine aminopeptidase 3 [Source:RGD Symbol;Acc:1307985]
ENSRNOT00000000177	1626	1456.93	2835.83	101.384	ENSRNOG00000000164	Lamp2	lysosomal-associated membrane protein 2 [Source:RGD Symbol;Acc:2990]
ENSRNOT00000032926	1705	1535.93	2984.38	101.207	ENSRNOG00000026647	Cxcl16	C-X-C motif chemokine ligand 16 [Source:RGD Symbol;Acc:1562928]
ENSRNOT00000007276	2112	1942.93	3774.79	101.196	ENSRNOG00000005256	Zc3h15	zinc finger CCCH-type containing 15 [Source:RGD Symbol;Acc:1359234]
ENSRNOT00000056169	1292	1122.93	2181	101.165	ENSRNOG00000013577	Kdelr3	KDEL endoplasmic reticulum protein retention receptor 3 [Source:RGD Symbol;Acc:1311536]
ENSRNOT00000009225	1053	883.932	1716	101.118	ENSRNOG00000007051	Rraga	Ras-related GTP binding A [Source:RGD Symbol;Acc:619804]
ENSRNOT00000098429	857	688.042	1335.7	101.117	ENSRNOG00000058329	Prrx2	paired related homeobox 2 [Source:RGD Symbol;Acc:1311471]
ENSRNOT00000050061	4333	4163.93	8069	100.936	ENSRNOG00000032492	Usp22	ubiquitin specific peptidase 22 [Source:RGD Symbol;Acc:1310354]
ENSRNOT00000075674	1707	1537.93	2978.21	100.866	ENSRNOG00000047287	Nucks1	nuclear casein kinase and cyclin-dependent kinase substrate 1 [Source:RGD Symbol;Acc:620993]
ENSRNOT00000106829	2626	2456.93	4755.54	100.817	ENSRNOG00000031789	Rangap1	RAN GTPase activating protein 1 [Source:RGD Symbol;Acc:1310380]
ENSRNOT00000034334	4100	3930.93	7606	100.784	ENSRNOG00000027151	Lrrc58	leucine rich repeat containing 58 [Source:RGD Symbol;Acc:1307440]
ENSRNOT00000066199	2375	2205.93	4267.26	100.759	ENSRNOG00000043370	Fubp1	far upstream element binding protein 1 [Source:RGD Symbol;Acc:1591892]
ENSRNOT00000047669	2916	2746.93	5313.51	100.754	ENSRNOG00000050994	Cttn	cortactin [Source:RGD Symbol;Acc:619839]
ENSRNOT00000015553	2791	2621.93	5069.88	100.718	ENSRNOG00000010721	Dlgap5	DLG associated protein 5 [Source:RGD Symbol;Acc:1311247]
ENSRNOT00000040548	2098	1928.93	3729.76	100.715	ENSRNOG00000031203	Scfd1	sec1 family domain containing 1 [Source:RGD Symbol;Acc:619828]
ENSRNOT00000064013	3074	2904.93	5612.77	100.64	ENSRNOG00000018755	Acss2	acyl-CoA synthetase short-chain family member 2 [Source:RGD Symbol;Acc:1305489]
ENSRNOT00000043171	321	158.169	305.412	100.576	ENSRNOG00000031315	Rpl36al	ribosomal protein L36A-like [Source:RGD Symbol;Acc:621156]
ENSRNOT00000089305	3497	3327.93	6424.3	100.55	ENSRNOG00000020433	Actn4	actinin alpha 4 [Source:RGD Symbol;Acc:61816]
ENSRNOT00000014044	1720	1550.93	2992.52	100.502	ENSRNOG00000010298	Xbp1	X-box binding protein 1 [Source:RGD Symbol;Acc:1303073]
ENSRNOT00000016871	1220	1050.93	2027.43	100.485	ENSRNOG00000012156	Ostf1	osteoclast stimulating factor 1 [Source:RGD Symbol;Acc:628849]
ENSRNOT00000013914	3687	3517.93	6776.61	100.335	ENSRNOG00000009689	Api5	apoptosis inhibitor 5 [Source:RGD Symbol;Acc:1309772]
ENSRNOT00000095840	5777	5607.93	10802	100.33	ENSRNOG00000005678	Lamb1	laminin subunit beta 1 [Source:RGD Symbol;Acc:1306311]
ENSRNOT00000073910	1826	1656.93	3190.76	100.304	ENSRNOG00000050997	Ifrd1	interferon-related developmental regulator 1 [Source:RGD Symbol;Acc:2867]
ENSRNOT00000109477	1508	1338.93	2577.78	100.281	ENSRNOG00000036852	Pcbp2	poly(rC) binding protein 2 [Source:RGD Symbol;Acc:1309626]
ENSRNOT00000005070	1044	874.932	1683.13	100.201	ENSRNOG00000003802	Pttg1	PTTG1 regulator of sister chromatid separation, securin [Source:RGD Symbol;Acc:68359]
ENSRNOT00000106095	1446	1276.93	2456.12	100.187	ENSRNOG00000014272	Rpl35	ribosomal protein L35 [Source:RGD Symbol;Acc:1303007]
ENSRNOT00000014798	3270	3100.93	5964.32	100.184	ENSRNOG00000009820	Bnip3l	BCL2 interacting protein 3 like [Source:RGD Symbol;Acc:621354]
ENSRNOT00000012256	3073	2903.93	5581.01	100.105	ENSRNOG00000009166	Ddx24	DEAD-box helicase 24 [Source:RGD Symbol;Acc:727929]
ENSRNOT00000007314	2271	2101.93	4037	100.039	ENSRNOG00000005264	Sav1	salvador family WW domain containing protein 1 [Source:RGD Symbol;Acc:1307253]
ENSRNOT00000004319	2288	2118.93	4067	99.9737	ENSRNOG00000003223	Degs1	delta(4)-desaturase, sphingolipid 1 [Source:RGD Symbol;Acc:70917]
ENSRNOT00000001467	989	820.022	1572.17	99.8624	ENSRNOG00000001106	Denr	density regulated reinitiation and release factor [Source:RGD Symbol;Acc:1584200]
ENSRNOT00000100130	1421	1251.93	2399.41	99.8282	ENSRNOG00000007998	Ssb	small RNA binding exonuclease protection factor La [Source:RGD Symbol;Acc:620804]
ENSRNOT00000108068	3503	3333.93	6389.24	99.8209	ENSRNOG00000002100	LOC108348180	signal recognition particle subunit SRP72-like [Source:RGD Symbol;Acc:11405956]
ENSRNOT00000082687	3438	3268.93	6262.83	99.7914	ENSRNOG00000061108	Arcn1	archain 1 [Source:RGD Symbol;Acc:1359110]
ENSRNOT00000037881	1644	1474.93	2825.17	99.7702	ENSRNOG00000023016	Magea9	MAGE family member A9 [Source:RGD Symbol;Acc:1565494]
ENSRNOT00000054686	4192	4022.93	7698	99.6699	ENSRNOG00000014173	Smc3	structural maintenance of chromosomes 3 [Source:RGD Symbol;Acc:62006]
ENSRNOT00000042614	457	288.65	552.269	99.6568	ENSRNOG00000031127	Snrpel1	small nuclear ribonucleoprotein polypeptide E like1 [Source:RGD Symbol;Acc:1592561]
ENSRNOT00000106145	1310	1140.93	2180.76	99.5581	ENSRNOG00000010635	Igfbp4	insulin-like growth factor binding protein 4 [Source:RGD Symbol;Acc:2875]
ENSRNOT00000033726	2773	2603.93	4976.95	99.5549	ENSRNOG00000023520	Cs	citrate synthase [Source:RGD Symbol;Acc:620330]
ENSRNOT00000001084	2632	2462.93	4704	99.4818	ENSRNOG00000000818	Ppp1r18	protein phosphatase 1, regulatory subunit 18 [Source:RGD Symbol;Acc:1309543]
ENSRNOT00000057807	2267	2097.93	4006.1	99.4625	ENSRNOG00000037998	Snw1	SNW domain containing 1 [Source:RGD Symbol;Acc:1561926]
ENSRNOT00000002486	2047	1877.93	3584	99.407	ENSRNOG00000001817	Tm7sf3	transmembrane 7 superfamily member 3 [Source:RGD Symbol;Acc:1306752]
ENSRNOT00000016089	882	713.035	1359.46	99.3077	ENSRNOG00000012085	Isca2	iron-sulfur cluster assembly 2 [Source:RGD Symbol;Acc:1563216]
ENSRNOT00000088273	5707	5537.93	10558	99.3031	ENSRNOG00000055365	Edem1	ER degradation enhancing alpha-mannosidase like protein 1 [Source:RGD Symbol;Acc:1563633]
ENSRNOT00000023395	2564	2394.93	4563.19	99.244	ENSRNOG00000055012	Yme1l1	YME1-like 1 ATPase [Source:RGD Symbol;Acc:620764]
ENSRNOT00000102020	885	716.034	1364.25	99.2407	ENSRNOG00000013454	Rala	RAS like proto-oncogene A [Source:RGD Symbol;Acc:619851]
ENSRNOT00000098451	2789	2619.93	4990.66	99.2195	ENSRNOG00000013520	Mat2a	methionine adenosyltransferase 2A [Source:RGD Symbol;Acc:619985]
ENSRNOT00000116638	2926	2756.93	5246.03	99.1136	ENSRNOG00000004420	Rad21	RAD21 cohesin complex component [Source:RGD Symbol;Acc:1594529]
ENSRNOT00000073599	1131	961.932	1828.32	99.0003	ENSRNOG00000045647	Hax1	HCLS1 associated protein X-1 [Source:RGD Symbol;Acc:727960]
ENSRNOT00000111784	817	648.056	1231.74	98.9998	ENSRNOG00000011302	Rab11a	RAB11a, member RAS oncogene family [Source:RGD Symbol;Acc:619762]
ENSRNOT00000013573	1695	1525.93	2899.83	98.9843	ENSRNOG00000010083	Prpsap1	phosphoribosyl pyrophosphate synthetase-associated protein 1 [Source:RGD Symbol;Acc:620206]
ENSRNOT00000026595	3004	2834.93	5384	98.9216	ENSRNOG00000019529	Btbd1	BTB domain containing 1 [Source:RGD Symbol;Acc:1310962]
ENSRNOT00000025213	759	590.062	1119	98.7782	ENSRNOG00000018647	Mrpl20	mitochondrial ribosomal protein L20 [Source:RGD Symbol;Acc:1588219]
ENSRNOT00000015598	2328	2158.93	4092.42	98.7346	ENSRNOG00000011302	Rab11a	RAB11a, member RAS oncogene family [Source:RGD Symbol;Acc:619762]
ENSRNOT00000064349	3674	3504.93	6643.3	98.7264	ENSRNOG00000046159	Gns	glucosamine (N-acetyl)-6-sulfatase [Source:RGD Symbol;Acc:1305877]
ENSRNOT00000078761	2375	2205.93	4180.21	98.7041	ENSRNOG00000001269	Ppp1cc	protein phosphatase 1 catalytic subunit gamma [Source:RGD Symbol;Acc:3377]
ENSRNOT00000118526	2118	1948.93	3692.99	98.6983	ENSRNOG00000066106	Ubald2	UBA-like domain containing 2 [Source:RGD Symbol;Acc:1311298]
ENSRNOT00000100351	3079	2909.93	5513	98.6811	ENSRNOG00000065096	ENSRNOG00000065096	None
ENSRNOT00000050655	3149	2979.93	5645.41	98.6774	ENSRNOG00000028930	Dab2	DAB adaptor protein 2 [Source:RGD Symbol;Acc:621007]
ENSRNOT00000010210	3608	3438.93	6514.85	98.6755	ENSRNOG00000007665	Cse1l	chromosome segregation 1 like [Source:RGD Symbol;Acc:1307536]
ENSRNOT00000085767	1407	1237.93	2345	98.6677	ENSRNOG00000009811	Cnih1	cornichon family AMPA receptor auxiliary protein 1 [Source:RGD Symbol;Acc:1312030]
ENSRNOT00000023861	5848	5678.93	10754	98.6352	ENSRNOG00000017466	Kif5b	kinesin family member 5B [Source:RGD Symbol;Acc:621559]
ENSRNOT00000116522	1533	1363.93	2581.96	98.6018	ENSRNOG00000050044	Ptp4a2	protein tyrosine phosphatase 4A2 [Source:RGD Symbol;Acc:619786]
ENSRNOT00000055302	1465	1295.93	2453.09	98.5963	ENSRNOG00000036852	Pcbp2	poly(rC) binding protein 2 [Source:RGD Symbol;Acc:1309626]
ENSRNOT00000117319	1692	1522.93	2881.98	98.5686	ENSRNOG00000033010	Akr1c12	aldo-keto reductase family 1, member C12 [Source:RGD Symbol;Acc:1359406]
ENSRNOT00000119198	393	225.923	427.348	98.526	ENSRNOG00000013118	Atox1	antioxidant 1 copper chaperone [Source:RGD Symbol;Acc:621684]
ENSRNOT00000001539	1171	1001.93	1894.85	98.5066	ENSRNOG00000001163	Srsf9	serine and arginine rich splicing factor 9 [Source:RGD Symbol;Acc:1309495]
ENSRNOT00000115672	1479	1309.93	2474.71	98.402	ENSRNOG00000015588	Nol3	nucleolar protein 3 [Source:RGD Symbol;Acc:708558]
ENSRNOT00000115864	1216	1046.93	1977	98.3596	ENSRNOG00000068675	ENSRNOG00000068675	None
ENSRNOT00000059715	1454	1284.93	2426	98.3421	ENSRNOG00000010386	H2ax	H2A.X variant histone [Source:RGD Symbol;Acc:1566119]
ENSRNOT00000013088	4715	4545.93	8581	98.3204	ENSRNOG00000009636	Scrn1	secernin 1 [Source:RGD Symbol;Acc:1560999]
ENSRNOT00000052075	1807	1637.93	3086.66	98.1572	ENSRNOG00000001376	Mettl7a	methyltransferase like 7A [Source:RGD Symbol;Acc:1308407]
ENSRNOT00000040845	3437	3267.93	6157.37	98.1412	ENSRNOG00000015380	Jup	junction plakoglobin [Source:RGD Symbol;Acc:620412]
ENSRNOT00000088125	3173	3003.93	5659.84	98.1393	ENSRNOG00000009756	Pacsin2	protein kinase C and casein kinase substrate in neurons 2 [Source:RGD Symbol;Acc:69411]
ENSRNOT00000050612	2183	2013.93	3794	98.1253	ENSRNOG00000020351	Vps4a	vacuolar protein sorting 4 homolog A [Source:RGD Symbol;Acc:628810]
ENSRNOT00000016776	2065	1895.93	3570	98.0786	ENSRNOG00000012439	Bid	BH3 interacting domain death agonist [Source:RGD Symbol;Acc:620160]
ENSRNOT00000109953	1311	1141.93	2148.55	98.0016	ENSRNOG00000031367	Hprt1	hypoxanthine phosphoribosyltransferase 1 [Source:RGD Symbol;Acc:2826]
ENSRNOT00000040229	1727	1557.93	2931	97.9932	ENSRNOG00000037162	Slbp	stem-loop binding protein [Source:RGD Symbol;Acc:1584682]
ENSRNOT00000020284	370	203.833	383	97.8707	ENSRNOG00000014624	Selenok	selenoprotein K [Source:RGD Symbol;Acc:1303129]
ENSRNOT00000071827	2391	2221.93	4174	97.8476	ENSRNOG00000049784	Tsnax	translin-associated factor X [Source:RGD Symbol;Acc:621574]
ENSRNOT00000059169	1259	1089.93	2045.56	97.7558	ENSRNOG00000022980	Sdhd	succinate dehydrogenase complex subunit D [Source:RGD Symbol;Acc:735231]
ENSRNOT00000061191	1831	1661.93	3117	97.6905	ENSRNOG00000039858	Mfsd12	major facilitator superfamily domain containing 12 [Source:RGD Symbol;Acc:1307722]
ENSRNOT00000005743	1370	1200.93	2252	97.6739	ENSRNOG00000004339	Yy1	YY1 transcription factor [Source:RGD Symbol;Acc:3982]
ENSRNOT00000106787	4159	3989.93	7481	97.6614	ENSRNOG00000067441	H1f2	H1.2 linker histone, cluster member [Source:RGD Symbol;Acc:1587893]
ENSRNOT00000037844	2329	2159.93	4047.78	97.6126	ENSRNOG00000023896	Dusp6	dual specificity phosphatase 6 [Source:RGD Symbol;Acc:70978]
ENSRNOT00000027237	9011	8841.93	16555.4	97.5264	ENSRNOG00000007281	Flnc	filamin C [Source:RGD Symbol;Acc:1308807]
ENSRNOT00000097691	1529	1359.93	2546.11	97.5189	ENSRNOG00000055471	Ywhah	tyrosine 3-monooxygenase/tryptophan 5-monooxygenase activation protein, eta [Source:RGD Symbol;Acc:3978]
ENSRNOT00000046746	2945	2775.93	5195.94	97.4954	ENSRNOG00000018524	Ezr	ezrin [Source:RGD Symbol;Acc:621161]
ENSRNOT00000082470	1904	1734.93	3247.28	97.4914	ENSRNOG00000054838	Mcrs1	microspherule protein 1 [Source:RGD Symbol;Acc:1311607]
ENSRNOT00000027215	1461	1291.93	2415.38	97.381	ENSRNOG00000019981	Sdf4	stromal cell derived factor 4 [Source:RGD Symbol;Acc:621521]
ENSRNOT00000048529	2186	2016.93	3770	97.3595	ENSRNOG00000031312	Tnfrsf1a	TNF receptor superfamily member 1A [Source:RGD Symbol;Acc:621237]
ENSRNOT00000119431	3053	2883.93	5385.03	97.2594	ENSRNOG00000053450	Myadm	myeloid-associated differentiation marker [Source:RGD Symbol;Acc:727835]
ENSRNOT00000080109	1859	1689.93	3155.09	97.2459	ENSRNOG00000052990	Cers5	ceramide synthase 5 [Source:RGD Symbol;Acc:1311597]
ENSRNOT00000087075	1464	1294.93	2417.35	97.2349	ENSRNOG00000007738	Hm13	histocompatibility minor 13 [Source:RGD Symbol;Acc:1308946]
ENSRNOT00000012455	1507	1337.93	2496	97.1716	ENSRNOG00000009325	Fuca1	alpha-L-fucosidase 1 [Source:RGD Symbol;Acc:2636]
ENSRNOT00000010373	1786	1616.93	3013.7	97.0818	ENSRNOG00000007629	Sf3a3	splicing factor 3a, subunit 3 [Source:RGD Symbol;Acc:1308726]
ENSRNOT00000004351	1920	1750.93	3263	97.0681	ENSRNOG00000003232	Nherf1	NHERF family PDZ scaffold protein 1 [Source:RGD Symbol;Acc:708538]
ENSRNOT00000102939	1713	1543.93	2874.18	96.9648	ENSRNOG00000010170	Tubb4b	tubulin, beta 4B class IVb [Source:RGD Symbol;Acc:735101]
ENSRNOT00000084168	1517	1347.93	2507.95	96.9125	ENSRNOG00000060288	LOC100365062	eukaryotic translation initiation factor 3, subunit 6 48kDa-like [Source:RGD Symbol;Acc:2319808]
ENSRNOT00000008150	2887	2717.93	5056.53	96.9042	ENSRNOG00000005355	Ncstn	nicastrin [Source:RGD Symbol;Acc:631418]
ENSRNOT00000093345	3549	3379.93	6284.95	96.8551	ENSRNOG00000032034	Supt5h	SPT5 homolog, DSIF elongation factor subunit [Source:RGD Symbol;Acc:1563807]
ENSRNOT00000042925	3666	3496.93	6497	96.773	ENSRNOG00000001465	Ids	iduronate 2-sulfatase [Source:RGD Symbol;Acc:1560491]
ENSRNOT00000010556	2696	2526.93	4683	96.5293	ENSRNOG00000007990	Adipor2	adiponectin receptor 2 [Source:RGD Symbol;Acc:1307891]
ENSRNOT00000094318	3462	3292.93	6099.34	96.4781	ENSRNOG00000019587	Ptprn	protein tyrosine phosphatase, receptor type, N [Source:RGD Symbol;Acc:620777]
ENSRNOT00000018506	2953	2783.93	5155	96.4492	ENSRNOG00000013642	Lrrc41	leucine rich repeat containing 41 [Source:RGD Symbol;Acc:1311221]
ENSRNOT00000045997	933	764.029	1414.37	96.4236	ENSRNOG00000028822	Bex3	brain expressed X-linked 3 [Source:RGD Symbol;Acc:3148]
ENSRNOT00000064309	2951	2781.93	5145	96.3313	ENSRNOG00000008578	Cdk16	cyclin-dependent kinase 16 [Source:RGD Symbol;Acc:620584]
ENSRNOT00000107803	1401	1231.93	2277.62	96.2992	ENSRNOG00000020456	Nucb2	nucleobindin 2 [Source:RGD Symbol;Acc:620888]
ENSRNOT00000112184	1774	1604.93	2966.47	96.2747	ENSRNOG00000021638	Pycr3	pyrroline-5-carboxylate reductase 3 [Source:RGD Symbol;Acc:1309115]
ENSRNOT00000065396	6693	6523.93	12045	96.167	ENSRNOG00000006867	Etv1	ETS variant transcription factor 1 [Source:RGD Symbol;Acc:1312007]
ENSRNOT00000009249	1652	1482.93	2737	96.1352	ENSRNOG00000006751	Psmd6	proteasome 26S subunit, non-ATPase 6 [Source:RGD Symbol;Acc:735127]
ENSRNOT00000015946	2691	2521.93	4651	96.0598	ENSRNOG00000011745	Psma1	proteasome 20S subunit alpha 1 [Source:RGD Symbol;Acc:61841]
ENSRNOT00000019642	1583	1413.93	2602.4	95.8682	ENSRNOG00000014109	Psmd13	proteasome 26S subunit, non-ATPase 13 [Source:RGD Symbol;Acc:1305236]
ENSRNOT00000113169	3358	3188.93	5868.48	95.8537	ENSRNOG00000067555	Sub1	SUB1 regulator of transcription [Source:RGD Symbol;Acc:621582]
ENSRNOT00000117369	1625	1455.93	2677.12	95.7758	ENSRNOG00000000996	Arpc1a	actin related protein 2/3 complex, subunit 1A [Source:RGD Symbol;Acc:620834]
ENSRNOT00000065464	1241	1071.93	1970.92	95.7703	ENSRNOG00000004526	Cox7a2l	cytochrome c oxidase subunit 7A2 like [Source:RGD Symbol;Acc:1306111]
ENSRNOT00000036389	519	350.267	643.632	95.7121	ENSRNOG00000026646	Ndufs5	NADH:ubiquinone oxidoreductase subunit S5 [Source:RGD Symbol;Acc:1311081]
ENSRNOT00000059426	3474	3304.93	6070.37	95.6712	ENSRNOG00000038883	Ilrun	inflammation and lipid regulator with UBA-like and NBR1-like domains [Source:RGD Symbol;Acc:1559829]
ENSRNOT00000011557	709	540.072	990	95.4799	ENSRNOG00000008733	Lsm3	LSM3 homolog, U6 small nuclear RNA and mRNA degradation associated [Source:RGD Symbol;Acc:1305971]
ENSRNOT00000019666	4053	3883.93	7113.38	95.3967	ENSRNOG00000014347	Slc4a2	solute carrier family 4 member 2 [Source:RGD Symbol;Acc:3711]
ENSRNOT00000004917	1624	1454.93	2664	95.3719	ENSRNOG00000003653	Fh	fumarate hydratase [Source:RGD Symbol;Acc:2614]
ENSRNOT00000100895	119	16.397	30	95.2958	ENSRNOG00000070678	LOC120098672	5S ribosomal RNA [Source:RGD Symbol;Acc:41264674]
ENSRNOT00000090381	884	715.035	1307.81	95.2675	ENSRNOG00000007650	Cd63	Cd63 molecule [Source:RGD Symbol;Acc:62080]
ENSRNOT00000050232	1373	1203.93	2201.52	95.2465	ENSRNOG00000008178	Nxn	nucleoredoxin [Source:RGD Symbol;Acc:1310489]
ENSRNOT00000024224	2399	2229.93	4077	95.2309	ENSRNOG00000017977	Smpd1	sphingomyelin phosphodiesterase 1 [Source:RGD Symbol;Acc:1549719]
ENSRNOT00000075423	1884	1714.93	3129.32	95.0454	ENSRNOG00000046227	Tprg1l	tumor protein p63 regulated 1-like [Source:RGD Symbol;Acc:1590079]
ENSRNOT00000010440	3706	3536.93	6453.41	95.0367	ENSRNOG00000007111	Nrdc	nardilysin convertase [Source:RGD Symbol;Acc:3210]
ENSRNOT00000109259	2117	1947.93	3552.96	95.0047	ENSRNOG00000006444	Fkbp4	FKBP prolyl isomerase 4 [Source:RGD Symbol;Acc:628729]
ENSRNOT00000022921	3539	3369.93	6140	94.9021	ENSRNOG00000017078	Selenon	selenoprotein N [Source:RGD Symbol;Acc:1304574]
ENSRNOT00000004842	950	781.029	1421.54	94.8027	ENSRNOG00000003546	Tnfrsf12a	TNF receptor superfamily member 12A [Source:RGD Symbol;Acc:631329]
ENSRNOT00000099674	1660	1490.93	2712	94.7459	ENSRNOG00000064105	Rfxap	regulatory factor X-associated protein [Source:RGD Symbol;Acc:1565351]
ENSRNOT00000005911	3825	3655.93	6645.78	94.684	ENSRNOG00000004367	Elk3	ETS transcription factor ELK3 [Source:RGD Symbol;Acc:1307764]
ENSRNOT00000022012	2698	2528.93	4596.53	94.672	ENSRNOG00000016148	Gtse1	G-2 and S-phase expressed 1 [Source:RGD Symbol;Acc:1563164]
ENSRNOT00000029546	2136	1966.93	3573.8	94.6389	ENSRNOG00000027503	Rps25	ribosomal protein s25 [Source:RGD Symbol;Acc:621043]
ENSRNOT00000027425	2197	2027.93	3680.32	94.5281	ENSRNOG00000020235	Hnrnpl	heterogeneous nuclear ribonucleoprotein L [Source:RGD Symbol;Acc:71059]
ENSRNOT00000021391	3368	3198.93	5804.19	94.5073	ENSRNOG00000015914	U2af2	U2 small nuclear RNA auxiliary factor 2 [Source:RGD Symbol;Acc:1310690]
ENSRNOT00000065313	3217	3047.93	5527.16	94.4552	ENSRNOG00000043094	Oxct1	3-oxoacid CoA transferase 1 [Source:RGD Symbol;Acc:1584008]
ENSRNOT00000024656	727	558.068	1010.2	94.286	ENSRNOG00000018207	Dynlt1	dynein light chain Tctex-type 1 [Source:RGD Symbol;Acc:620261]
ENSRNOT00000049448	1406	1236.93	2238.02	94.2426	ENSRNOG00000029810	Tspan4	tetraspanin 4 [Source:RGD Symbol;Acc:1305810]
ENSRNOT00000016152	2441	2271.93	4109	94.204	ENSRNOG00000012067	Fam111a	FAM111 trypsin like peptidase A [Source:RGD Symbol;Acc:1560913]
ENSRNOT00000108567	2372	2202.93	3983.12	94.1784	ENSRNOG00000002520	Litaf	lipopolysaccharide-induced TNF factor [Source:RGD Symbol;Acc:69294]
ENSRNOT00000094260	2364	2194.93	3967.35	94.1474	ENSRNOG00000049780	Sri	sorcin [Source:RGD Symbol;Acc:1584485]
ENSRNOT00000013785	2284	2114.93	3821.91	94.1267	ENSRNOG00000009889	Pgm1	phosphoglucomutase 1 [Source:RGD Symbol;Acc:3316]
ENSRNOT00000037160	1437	1267.93	2291.22	94.1239	ENSRNOG00000028448	Elovl1	ELOVL fatty acid elongase 1 [Source:RGD Symbol;Acc:1587151]
ENSRNOT00000117945	4048	3878.93	7008.07	94.1055	ENSRNOG00000052116	Atp11b	ATPase phospholipid transporting 11B (putative) [Source:RGD Symbol;Acc:1561719]
ENSRNOT00000005608	1666	1496.93	2704	94.0878	ENSRNOG00000004234	Mgat2	alpha-1,6-mannosyl-glycoprotein 2-beta-N-acetylglucosaminyltransferase [Source:RGD Symbol;Acc:620098]
ENSRNOT00000003691	2342	2172.93	3925	94.0854	ENSRNOG00000002643	Ugdh	UDP-glucose 6-dehydrogenase [Source:RGD Symbol;Acc:621879]
ENSRNOT00000016330	3027	2857.93	5162.19	94.0829	ENSRNOG00000011971	C1s	complement C1s [Source:RGD Symbol;Acc:619983]
ENSRNOT00000107745	3136	2966.93	5358.22	94.068	ENSRNOG00000018371	Tubb6	tubulin, beta 6 class V [Source:RGD Symbol;Acc:1305887]
ENSRNOT00000027998	345	180.241	325.422	94.0419	ENSRNOG00000056651	LOC100361913	rCG54286-like [Source:RGD Symbol;Acc:2319167]
ENSRNOT00000003791	1833	1663.93	3002	93.9732	ENSRNOG00000066712	Sccpdh	saccharopine dehydrogenase (putative) [Source:RGD Symbol;Acc:1311440]
ENSRNOT00000015547	2322	2152.93	3883.8	93.9627	ENSRNOG00000011245	Arhgap18	Rho GTPase activating protein 18 [Source:RGD Symbol;Acc:1305053]
ENSRNOT00000017276	2504	2334.93	4208	93.8707	ENSRNOG00000012186	Golph3	golgi phosphoprotein 3 [Source:RGD Symbol;Acc:621226]
ENSRNOT00000013463	2289	2119.93	3819.05	93.8344	ENSRNOG00000010034	Asah1	N-acylsphingosine amidohydrolase 1 [Source:RGD Symbol;Acc:621568]
ENSRNOT00000024583	2147	1977.93	3562.61	93.818	ENSRNOG00000018107	Zfand5	zinc finger AN1-type containing 5 [Source:RGD Symbol;Acc:1310776]
ENSRNOT00000074695	1777	1607.93	2895.92	93.8096	ENSRNOG00000049683	Sh3gl1	SH3 domain containing GRB2 like 1, endophilin A2 [Source:RGD Symbol;Acc:708456]
ENSRNOT00000023379	1188	1018.93	1834.53	93.7796	ENSRNOG00000017352	Ctdnep1	CTD nuclear envelope phosphatase 1 [Source:RGD Symbol;Acc:1310172]
ENSRNOT00000114432	919	750.031	1347.47	93.5768	ENSRNOG00000003763	Prdx4	peroxiredoxin 4 [Source:RGD Symbol;Acc:620043]
ENSRNOT00000106452	2648	2478.93	4453.39	93.5738	ENSRNOG00000013186	G3bp1	G3BP stress granule assembly factor 1 [Source:RGD Symbol;Acc:621140]
ENSRNOT00000006917	2088	1918.93	3446.2	93.5426	ENSRNOG00000004846	Atp6v1c1	ATPase H+ transporting V1 subunit C1 [Source:RGD Symbol;Acc:1311082]
ENSRNOT00000024264	2649	2479.93	4450.21	93.4695	ENSRNOG00000017852	Nars1	asparaginyl-tRNA synthetase 1 [Source:RGD Symbol;Acc:1307238]
ENSRNOT00000096168	6229	6059.93	10873.2	93.4586	ENSRNOG00000004291	Cltc	clathrin heavy chain [Source:RGD Symbol;Acc:2364]
ENSRNOT00000046874	1101	931.932	1670.53	93.3683	ENSRNOG00000033321	Hmgb2l1	high mobility group box 2-like 1 [Source:RGD Symbol;Acc:1564519]
ENSRNOT00000084043	1960	1790.93	3209.52	93.3448	ENSRNOG00000069630	Rsl1d1	ribosomal L1 domain containing 1 [Source:RGD Symbol;Acc:1359295]
ENSRNOT00000075819	539	370.21	662.281	93.18	ENSRNOG00000047225	Tma7	translation machinery associated 7 homolog [Source:RGD Symbol;Acc:1584795]
ENSRNOT00000087180	1170	1000.93	1790.37	93.1679	ENSRNOG00000060853	Iah1	isoamyl acetate hydrolyzing esterase 1 [Source:RGD Symbol;Acc:727866]
ENSRNOT00000016499	1150	980.932	1752	93.0302	ENSRNOG00000012053	S100a16	S100 calcium binding protein A16 [Source:RGD Symbol;Acc:1306770]
ENSRNOT00000043610	443	274.817	490.445	92.9554	ENSRNOG00000033024	LOC100910017	60S ribosomal protein L31-like [Source:RGD Symbol;Acc:6500827]
ENSRNOT00000063970	812	643.058	1147.16	92.9186	ENSRNOG00000009263	Ifi27	interferon, alpha-inducible protein 27 [Source:RGD Symbol;Acc:69404]
ENSRNOT00000027970	2800	2630.93	4692.2	92.8957	ENSRNOG00000020590	Adam15	ADAM metallopeptidase domain 15 [Source:RGD Symbol;Acc:620402]
ENSRNOT00000013600	1107	937.932	1672	92.8525	ENSRNOG00000010184	Brk1	BRICK1 subunit of SCAR/WAVE actin nucleating complex [Source:RGD Symbol;Acc:1598136]
ENSRNOT00000084114	1939	1769.93	3154	92.8183	ENSRNOG00000060956	Zfp706	zinc finger protein 706 [Source:RGD Symbol;Acc:1563959]
ENSRNOT00000080887	2185	2015.93	3592	92.8088	ENSRNOG00000056728	G6pd	glucose-6-phosphate dehydrogenase [Source:RGD Symbol;Acc:2645]
ENSRNOT00000009923	2228	2058.93	3665.68	92.7346	ENSRNOG00000007134	Strap	serine/threonine kinase receptor associated protein [Source:RGD Symbol;Acc:1311114]
ENSRNOT00000055801	2924	2754.93	4903.47	92.7089	ENSRNOG00000021223	Ptpra	protein tyrosine phosphatase, receptor type, A [Source:RGD Symbol;Acc:3450]
ENSRNOT00000105192	5272	5102.93	9071.13	92.5913	ENSRNOG00000013963	Il6st	interleukin 6 cytokine family signal transducer [Source:RGD Symbol;Acc:2903]
ENSRNOT00000079993	3580	3410.93	6062.49	92.5777	ENSRNOG00000018569	Ahcyl1	adenosylhomocysteinase-like 1 [Source:RGD Symbol;Acc:1309768]
ENSRNOT00000114174	2852	2682.93	4767	92.5474	ENSRNOG00000063197	Atp6v1g1	ATPase H+ transporting V1 subunit G1 [Source:RGD Symbol;Acc:1310088]
ENSRNOT00000082940	2239	2069.93	3676.24	92.5074	ENSRNOG00000055082	Maz	MYC associated zinc finger protein [Source:RGD Symbol;Acc:1594632]
ENSRNOT00000028149	4322	4152.93	7367.15	92.4003	ENSRNOG00000020730	Nbr1	NBR1, autophagy cargo receptor [Source:RGD Symbol;Acc:69195]
ENSRNOT00000047633	1183	1013.93	1798.42	92.3872	ENSRNOG00000018939	Rexo2	RNA exonuclease 2 [Source:RGD Symbol;Acc:1304874]
ENSRNOT00000075917	2020	1850.93	3275.22	92.1677	ENSRNOG00000007728	Gsdmd	gasdermin D [Source:RGD Symbol;Acc:1307261]
ENSRNOT00000088872	2560	2390.93	4229	92.1296	ENSRNOG00000015644	Ugcg	UDP-glucose ceramide glucosyltransferase [Source:RGD Symbol;Acc:621870]
ENSRNOT00000060669	1644	1474.93	2607	92.0657	ENSRNOG00000003973	Cyb5r1	cytochrome b5 reductase 1 [Source:RGD Symbol;Acc:1306084]
ENSRNOT00000006607	1265	1095.93	1936.12	92.0188	ENSRNOG00000004959	Actr2	actin related protein 2 [Source:RGD Symbol;Acc:1310826]
ENSRNOT00000009989	3783	3613.93	6383.27	92.0008	ENSRNOG00000006870	Mtdh	metadherin [Source:RGD Symbol;Acc:620992]
ENSRNOT00000017243	2701	2531.93	4467.2	91.8993	ENSRNOG00000011922	Stt3b	STT3 oligosaccharyltransferase complex catalytic subunit B [Source:RGD Symbol;Acc:1311563]
ENSRNOT00000065593	2335	2165.93	3819	91.8403	ENSRNOG00000031993	Prim1	DNA primase subunit 1 [Source:RGD Symbol;Acc:621380]
ENSRNOT00000109902	993	824.022	1452.79	91.8314	ENSRNOG00000009513	Akr1b1	aldo-keto reductase family 1 member B1 [Source:RGD Symbol;Acc:2092]
ENSRNOT00000102562	1577	1407.93	2481.48	91.8031	ENSRNOG00000010298	Xbp1	X-box binding protein 1 [Source:RGD Symbol;Acc:1303073]
ENSRNOT00000067974	3300	3130.93	5518.15	91.8012	ENSRNOG00000042189	Rab31	RAB31, member RAS oncogene family [Source:RGD Symbol;Acc:628598]
ENSRNOT00000012004	2829	2659.93	4687.55	91.7917	ENSRNOG00000008927	Hbp1	HMG-box transcription factor 1 [Source:RGD Symbol;Acc:620444]
ENSRNOT00000013933	2328	2158.93	3804.51	91.7886	ENSRNOG00000010176	Map2k1	mitogen activated protein kinase kinase 1 [Source:RGD Symbol;Acc:70495]
ENSRNOT00000010602	1523	1353.93	2384.44	91.7313	ENSRNOG00000007842	Aup1	AUP1, lipid droplet regulating VLDL assembly factor [Source:RGD Symbol;Acc:1591777]
ENSRNOT00000042506	2777	2607.93	4592.74	91.7285	ENSRNOG00000027860	Ggnbp2	gametogenetin binding protein 2 [Source:RGD Symbol;Acc:1302978]
ENSRNOT00000023078	1927	1757.93	3092.31	91.6241	ENSRNOG00000016907	Ppp5c	protein phosphatase 5, catalytic subunit [Source:RGD Symbol;Acc:68415]
ENSRNOT00000050631	2032	1862.93	3276.86	91.62	ENSRNOG00000017832	Snx2	sorting nexin 2 [Source:RGD Symbol;Acc:1310291]
ENSRNOT00000001292	3228	3058.93	5380.13	91.6119	ENSRNOG00000000967	Aacs	acetoacetyl-CoA synthetase [Source:RGD Symbol;Acc:708522]
ENSRNOT00000115536	9286	9116.93	16029	91.577	ENSRNOG00000006816	Ubr5	ubiquitin protein ligase E3 component n-recognin 5 [Source:RGD Symbol;Acc:621236]
ENSRNOT00000022196	1810	1640.93	2883.67	91.5342	ENSRNOG00000016272	Edf1	endothelial differentiation-related factor 1 [Source:RGD Symbol;Acc:1308073]
ENSRNOT00000017379	6018	5848.93	10266.3	91.4249	ENSRNOG00000012385	Naa15	N(alpha)-acetyltransferase 15, NatA auxiliary subunit [Source:RGD Symbol;Acc:1310984]
ENSRNOT00000037393	988	819.022	1436.69	91.3683	ENSRNOG00000023322	Ostc	oligosaccharyltransferase complex non-catalytic subunit [Source:RGD Symbol;Acc:1560708]
ENSRNOT00000013246	1569	1399.93	2450.42	91.1723	ENSRNOG00000009713	Oxa1l	OXA1L, mitochondrial inner membrane protein [Source:RGD Symbol;Acc:1585024]
ENSRNOT00000058891	3137	2967.93	5193.82	91.151	ENSRNOG00000019253	Bcar1	BCAR1 scaffold protein, Cas family member [Source:RGD Symbol;Acc:2406]
ENSRNOT00000023855	1060	890.932	1559	91.1445	ENSRNOG00000017654	Emc8	ER membrane protein complex subunit 8 [Source:RGD Symbol;Acc:1311219]
ENSRNOT00000110663	4391	4221.93	7384.6	91.1055	ENSRNOG00000014999	Tnpo1	transportin 1 [Source:RGD Symbol;Acc:1308372]
ENSRNOT00000025018	907	738.032	1290.39	91.0701	ENSRNOG00000018391	Cdk2ap2	cyclin-dependent kinase 2 associated protein 2 [Source:RGD Symbol;Acc:1588883]
ENSRNOT00000114752	2114	1944.93	3400.26	91.0617	ENSRNOG00000020281	Kif22	kinesin family member 22 [Source:RGD Symbol;Acc:1311886]
ENSRNOT00000118548	407	239.518	418.696	91.0517	ENSRNOG00000049819	Dnajc19	DnaJ heat shock protein family (Hsp40) member C19 [Source:RGD Symbol;Acc:1560220]
ENSRNOT00000068013	6726	6556.93	11448.8	90.9468	ENSRNOG00000028834	Polr2a	RNA polymerase II subunit A [Source:RGD Symbol;Acc:1587326]
ENSRNOT00000011230	2380	2210.93	3860	90.937	ENSRNOG00000008364	Cat	catalase [Source:RGD Symbol;Acc:2279]
ENSRNOT00000000889	2367	2197.93	3836.28	90.9127	ENSRNOG00000000700	Tmem119	transmembrane protein 119 [Source:RGD Symbol;Acc:1307573]
ENSRNOT00000103703	2109	1939.93	3384.59	90.8758	ENSRNOG00000017259	Tacc3	transforming, acidic coiled-coil containing protein 3 [Source:RGD Symbol;Acc:1302948]
ENSRNOT00000027076	1316	1146.93	2001	90.8737	ENSRNOG00000019987	Scand1	SCAN domain-containing 1 [Source:RGD Symbol;Acc:1308530]
ENSRNOT00000021837	6616	6446.93	11246	90.8601	ENSRNOG00000016067	Ckap5	cytoskeleton associated protein 5 [Source:RGD Symbol;Acc:1563596]
ENSRNOT00000015233	2576	2406.93	4195.96	90.8021	ENSRNOG00000011168	Micu2	mitochondrial calcium uptake 2 [Source:RGD Symbol;Acc:619739]
ENSRNOT00000024266	5264	5094.93	8875.15	90.7331	ENSRNOG00000017857	Cul7	cullin 7 [Source:RGD Symbol;Acc:1587048]
ENSRNOT00000086236	3423	3253.93	5667.31	90.7187	ENSRNOG00000016511	Pitrm1	pitrilysin metallopeptidase 1 [Source:RGD Symbol;Acc:1310998]
ENSRNOT00000004376	2346	2176.93	3787.28	90.6174	ENSRNOG00000003248	Mpzl1	myelin protein zero-like 1 [Source:RGD Symbol;Acc:1359140]
ENSRNOT00000113072	819	650.051	1130.87	90.6134	ENSRNOG00000068920	ENSRNOG00000068920	None
ENSRNOT00000077356	1745	1575.93	2739	90.5281	ENSRNOG00000053362	Gabarapl1	GABA type A receptor associated protein like 1 [Source:RGD Symbol;Acc:1596143]
ENSRNOT00000021523	2945	2775.93	4819.42	90.4305	ENSRNOG00000015447	Calcoco1	calcium binding and coiled coil domain 1 [Source:RGD Symbol;Acc:619812]
ENSRNOT00000101445	2687	2517.93	4371.14	90.423	ENSRNOG00000046955	Cbx6	chromobox 6 [Source:RGD Symbol;Acc:1307314]
ENSRNOT00000010163	1376	1206.93	2094.18	90.3772	ENSRNOG00000007267	Mnat1	MNAT1 component of CDK activating kinase [Source:RGD Symbol;Acc:628874]
ENSRNOT00000095885	4498	4328.93	7511.02	90.3747	ENSRNOG00000067284	Spin1	spindlin 1 [Source:RGD Symbol;Acc:1306210]
ENSRNOT00000016801	2720	2550.93	4425.59	90.3652	ENSRNOG00000012499	Rarg	retinoic acid receptor, gamma [Source:RGD Symbol;Acc:1583230]
ENSRNOT00000002361	2351	2181.93	3785	90.3552	ENSRNOG00000001733	Ppp1r2	protein phosphatase 1, regulatory (inhibitor) subunit 2 [Source:RGD Symbol;Acc:621099]
ENSRNOT00000048252	2061	1891.93	3281.91	90.3546	ENSRNOG00000031173	Snd1	staphylococcal nuclease and tudor domain containing 1 [Source:RGD Symbol;Acc:631340]
ENSRNOT00000002053	1291	1121.93	1946	90.3452	ENSRNOG00000001501	Snrpa	small nuclear ribonucleoprotein polypeptide A [Source:RGD Symbol;Acc:1307416]
ENSRNOT00000046369	1887	1717.93	2978.5	90.3067	ENSRNOG00000029939	Gypc	glycophorin C [Source:RGD Symbol;Acc:1310295]
ENSRNOT00000051134	348	183.049	317.349	90.3021	ENSRNOG00000029512	LOC100361854	ribosomal protein S26-like [Source:RGD Symbol;Acc:2319323]
ENSRNOT00000035371	2628	2458.93	4261.79	90.2764	ENSRNOG00000000219	Ano10	anoctamin 10 [Source:RGD Symbol;Acc:1308260]
ENSRNOT00000085397	1173	1003.93	1740	90.2763	ENSRNOG00000057147	Praf2	PRA1 domain family, member 2 [Source:RGD Symbol;Acc:1566287]
ENSRNOT00000028485	1483	1313.93	2275	90.1856	ENSRNOG00000020989	Tm7sf2	transmembrane 7 superfamily member 2 [Source:RGD Symbol;Acc:1311205]
ENSRNOT00000084730	3473	3303.93	5720.1	90.1781	ENSRNOG00000001436	Ywhag	tyrosine 3-monooxygenase/tryptophan 5-monooxygenase activation protein, gamma [Source:RGD Symbol;Acc:62002]
ENSRNOT00000009015	2432	2262.93	3917	90.1593	ENSRNOG00000006126	Nup88	nucleoporin 88 [Source:RGD Symbol;Acc:620182]
ENSRNOT00000026552	3717	3547.93	6140.38	90.1464	ENSRNOG00000019553	Ipo4	importin 4 [Source:RGD Symbol;Acc:1305206]
ENSRNOT00000078730	3935	3765.93	6516.97	90.1367	ENSRNOG00000061270	Git1	GIT ArfGAP 1 [Source:RGD Symbol;Acc:69331]
ENSRNOT00000101993	4006	3836.93	6639.64	90.1342	ENSRNOG00000064480	Gmfb	glia maturation factor, beta [Source:RGD Symbol;Acc:70910]
ENSRNOT00000006753	4014	3844.93	6653	90.1275	ENSRNOG00000004159	Flii	FLII, actin remodeling protein [Source:RGD Symbol;Acc:1307590]
ENSRNOT00000119581	2505	2335.93	4041.79	90.1243	ENSRNOG00000000557	Ppa1	inorganic pyrophosphatase 1 [Source:RGD Symbol;Acc:1589773]
ENSRNOT00000025550	1508	1338.93	2316.29	90.1079	ENSRNOG00000018767	Rbm17	RNA binding motif protein 17 [Source:RGD Symbol;Acc:1311208]
ENSRNOT00000013324	1038	868.932	1502.51	90.0659	ENSRNOG00000009512	Esd	esterase D [Source:RGD Symbol;Acc:1592114]
ENSRNOT00000096965	5398	5228.93	9039.28	90.0429	ENSRNOG00000023337	Sema3a	semaphorin 3A [Source:RGD Symbol;Acc:3657]
ENSRNOT00000001924	1006	836.932	1446.34	90.0137	ENSRNOG00000001420	Fis1	fission, mitochondrial 1 [Source:RGD Symbol;Acc:1306668]
ENSRNOT00000004272	3387	3217.93	5556	89.932	ENSRNOG00000003203	Hexim1	HEXIM P-TEFb complex subunit 1 [Source:RGD Symbol;Acc:1559851]
ENSRNOT00000077157	1368	1198.93	2069	89.8865	ENSRNOG00000059406	Ier5	immediate early response 5 [Source:RGD Symbol;Acc:69252]
ENSRNOT00000109662	3074	2904.93	5007.38	89.7848	ENSRNOG00000010153	Raf1	Raf-1 proto-oncogene, serine/threonine kinase [Source:RGD Symbol;Acc:3531]
ENSRNOT00000025767	726	557.069	959.977	89.7596	ENSRNOG00000018829	RGD1308134	similar to RIKEN cDNA 1110020A23 [Source:RGD Symbol;Acc:1308134]
ENSRNOT00000001654	3345	3175.93	5471.99	89.7434	ENSRNOG00000001235	Gna12	G protein subunit alpha 12 [Source:RGD Symbol;Acc:71018]
ENSRNOT00000000568	718	549.07	945.985	89.7397	ENSRNOG00000000481	Cuta	cutA divalent cation tolerance homolog [Source:RGD Symbol;Acc:1303306]
ENSRNOT00000015217	1518	1348.93	2323.94	89.7354	ENSRNOG00000011383	Ndufs4	NADH:ubiquinone oxidoreductase subunit S4 [Source:RGD Symbol;Acc:1594380]
ENSRNOT00000049535	594	425.132	732.131	89.7001	ENSRNOG00000034246	Rps27a-ps1	ribosomal protein S27a, pseudogene 1 [Source:RGD Symbol;Acc:620240]
ENSRNOT00000011653	1450	1280.93	2205	89.6626	ENSRNOG00000008794	Ube2e1	ubiquitin-conjugating enzyme E2E 1 [Source:RGD Symbol;Acc:2324438]
ENSRNOT00000080860	4051	3881.93	6680.19	89.6334	ENSRNOG00000019143	Galnt2	polypeptide N-acetylgalactosaminyltransferase 2 [Source:RGD Symbol;Acc:1310692]
ENSRNOT00000100460	2632	2462.93	4237.58	89.6177	ENSRNOG00000021151	Ppp1r14b	protein phosphatase 1, regulatory (inhibitor) subunit 14B [Source:RGD Symbol;Acc:628702]
ENSRNOT00000085131	2592	2422.93	4167.36	89.5878	ENSRNOG00000059659	Zfand3	zinc finger AN1-type containing 3 [Source:RGD Symbol;Acc:1307113]
ENSRNOT00000080288	3901	3731.93	6416.46	89.5552	ENSRNOG00000053239	Clmp	CXADR-like membrane protein [Source:RGD Symbol;Acc:708569]
ENSRNOT00000064305	1953	1783.93	3067	89.5497	ENSRNOG00000019202	Pvr	PVR cell adhesion molecule [Source:RGD Symbol;Acc:3813]
ENSRNOT00000025495	800	631.06	1084.66	89.5265	ENSRNOG00000018775	Cystm1	cysteine-rich transmembrane module containing 1 [Source:RGD Symbol;Acc:2323233]
ENSRNOT00000017942	1216	1046.93	1799	89.5038	ENSRNOG00000013343	Myg1	MYG1 exonuclease [Source:RGD Symbol;Acc:1359237]
ENSRNOT00000005694	864	695.039	1194	89.4796	ENSRNOG00000004312	Tmbim4	transmembrane BAX inhibitor motif containing 4 [Source:RGD Symbol;Acc:735173]
ENSRNOT00000029511	3470	3300.93	5665.38	89.3966	ENSRNOG00000025705	Armcx2	armadillo repeat containing, X-linked 2 [Source:RGD Symbol;Acc:1359132]
ENSRNOT00000090808	3133	2963.93	5083.28	89.3314	ENSRNOG00000006197	Calu	calumenin [Source:RGD Symbol;Acc:620383]
ENSRNOT00000004232	3541	3371.93	5780	89.2848	ENSRNOG00000003084	Parp1	poly (ADP-ribose) polymerase 1 [Source:RGD Symbol;Acc:2053]
ENSRNOT00000110533	2050	1880.93	3221.19	89.2014	ENSRNOG00000013186	G3bp1	G3BP stress granule assembly factor 1 [Source:RGD Symbol;Acc:621140]
ENSRNOT00000067849	941	772.029	1322.05	89.1957	ENSRNOG00000009856	Sypl1	synaptophysin-like 1 [Source:RGD Symbol;Acc:1359569]
ENSRNOT00000091471	1643	1473.93	2524	89.195	ENSRNOG00000053943	Cops3	COP9 signalosome subunit 3 [Source:RGD Symbol;Acc:1303002]
ENSRNOT00000040631	2390	2220.93	3802	89.1673	ENSRNOG00000032941	Mab21l1	mab-21 like 1 [Source:RGD Symbol;Acc:1589984]
ENSRNOT00000038801	3106	2936.93	5025.99	89.1366	ENSRNOG00000059890	Clec2d2	C-type lectin domain family 2 member D2 [Source:RGD Symbol;Acc:1562831]
ENSRNOT00000003615	3129	2959.93	5064	89.1129	ENSRNOG00000002664	Emp2	epithelial membrane protein 2 [Source:RGD Symbol;Acc:1359629]
ENSRNOT00000118035	814	645.058	1102.65	89.0361	ENSRNOG00000024410	Blvrb	biliverdin reductase B [Source:RGD Symbol;Acc:1306080]
ENSRNOT00000046010	647	478.094	816.456	88.9504	ENSRNOG00000033152	Rps18l1	ribosomal protein S18-like 1 [Source:RGD Symbol;Acc:2321678]
ENSRNOT00000022255	2366	2196.93	3751.18	88.9366	ENSRNOG00000016299	Klf4	KLF transcription factor 4 [Source:RGD Symbol;Acc:621445]
ENSRNOT00000024914	2488	2318.93	3958.49	88.914	ENSRNOG00000018457	Ptpa	protein phosphatase 2 phosphatase activator [Source:RGD Symbol;Acc:1308354]
ENSRNOT00000098482	2342	2172.93	3708.69	88.9002	ENSRNOG00000013469	Txndc5	thioredoxin domain containing 5 [Source:RGD Symbol;Acc:2323973]
ENSRNOT00000089487	734	565.067	963.88	88.8489	ENSRNOG00000057774	RGD1560212	similar to DNA segment, Chr 18, Wayne State University 98, expressed [Source:RGD Symbol;Acc:1560212]
ENSRNOT00000010915	1809	1639.93	2794.69	88.7639	ENSRNOG00000008703	Rnps1	RNA binding protein with serine rich domain 1 [Source:RGD Symbol;Acc:1307522]
ENSRNOT00000001201	3493	3323.93	5662.19	88.7281	ENSRNOG00000000902	Hsph1	heat shock protein family H (Hsp110) member 1 [Source:RGD Symbol;Acc:1311609]
ENSRNOT00000082247	324	160.895	274	88.7029	ENSRNOG00000054355	AC128212.1	None
ENSRNOT00000064809	3888	3718.93	6333.1	88.7007	ENSRNOG00000014872	Sec24d	SEC24 homolog D, COPII coat complex component [Source:RGD Symbol;Acc:1311720]
ENSRNOT00000064190	2101	1931.93	3288	88.6479	ENSRNOG00000042044	Stard3	StAR-related lipid transfer domain containing 3 [Source:RGD Symbol;Acc:1549768]
ENSRNOT00000019107	1233	1063.93	1810.11	88.6173	ENSRNOG00000014201	Manf	mesencephalic astrocyte-derived neurotrophic factor [Source:RGD Symbol;Acc:1307252]
ENSRNOT00000085899	2550	2380.93	4049.51	88.5899	ENSRNOG00000051499	Tcf3	transcription factor 3 [Source:RGD Symbol;Acc:620914]
ENSRNOT00000020322	2129	1959.93	3332.39	88.5612	ENSRNOG00000015020	Idh1	isocitrate dehydrogenase (NADP(+)) 1 [Source:RGD Symbol;Acc:2862]
ENSRNOT00000078579	2884	2714.93	4614	88.5212	ENSRNOG00000057988	Pfkm	phosphofructokinase, muscle [Source:RGD Symbol;Acc:68419]
ENSRNOT00000028971	3458	3288.93	5588	88.4973	ENSRNOG00000021338	Tmem132a	transmembrane protein 132A [Source:RGD Symbol;Acc:727936]
ENSRNOT00000090085	1613	1443.93	2453.05	88.4888	ENSRNOG00000066579	Ube2i	ubiquitin-conjugating enzyme E2I [Source:RGD Symbol;Acc:3926]
ENSRNOT00000008374	3333	3163.93	5373.3	88.4591	ENSRNOG00000005602	Mthfd1	methylenetetrahydrofolate dehydrogenase, cyclohydrolase and formyltetrahydrofolate synthetase 1 [Source:RGD Symbol;Acc:708531]
ENSRNOT00000098729	4966	4796.93	8140.28	88.3903	ENSRNOG00000005958	Rrbp1	ribosome binding protein 1 [Source:RGD Symbol;Acc:1306536]
ENSRNOT00000090033	2780	2610.93	4430.62	88.3888	ENSRNOG00000018524	Ezr	ezrin [Source:RGD Symbol;Acc:621161]
ENSRNOT00000117899	1875	1705.93	2894.38	88.3735	ENSRNOG00000006380	Srsf6	serine and arginine rich splicing factor 6 [Source:RGD Symbol;Acc:1359241]
ENSRNOT00000090262	2782	2612.93	4433.19	88.3724	ENSRNOG00000003123	Rpa1	replication protein A1 [Source:RGD Symbol;Acc:1307376]
ENSRNOT00000010252	2370	2200.93	3734	88.3683	ENSRNOG00000007739	Rars1	arginyl-tRNA synthetase 1 [Source:RGD Symbol;Acc:1309215]
ENSRNOT00000018462	1471	1301.93	2208.45	88.3542	ENSRNOG00000013505	Vdac2	voltage-dependent anion channel 2 [Source:RGD Symbol;Acc:621576]
ENSRNOT00000008966	2347	2177.93	3694.03	88.3456	ENSRNOG00000005418	Trap1	TNF receptor-associated protein 1 [Source:RGD Symbol;Acc:1359733]
ENSRNOT00000080520	1558	1388.93	2355.39	88.3306	ENSRNOG00000020587	Efemp2	EGF containing fibulin extracellular matrix protein 2 [Source:RGD Symbol;Acc:1359496]
ENSRNOT00000103969	1962	1792.93	3039.56	88.3029	ENSRNOG00000058539	Ccnb1	cyclin B1 [Source:RGD Symbol;Acc:2291]
ENSRNOT00000038176	9886	9716.93	16463	88.2487	ENSRNOG00000028137	Mki67	marker of proliferation Ki-67 [Source:RGD Symbol;Acc:1305476]
ENSRNOT00000010399	1316	1146.93	1940.38	88.1206	ENSRNOG00000007769	Marchf2	membrane associated ring-CH-type finger 2 [Source:RGD Symbol;Acc:1306395]
ENSRNOT00000087065	1365	1195.93	2022.86	88.1025	ENSRNOG00000020643	Bub3	BUB3 mitotic checkpoint protein [Source:RGD Symbol;Acc:1306654]
ENSRNOT00000118913	1201	1031.93	1744.9	88.0739	ENSRNOG00000020495	Eif3k	eukaryotic translation initiation factor 3, subunit K [Source:RGD Symbol;Acc:1309221]
ENSRNOT00000106582	1752	1582.93	2676	88.0547	ENSRNOG00000065944	Sc5d	sterol-C5-desaturase [Source:RGD Symbol;Acc:620775]
ENSRNOT00000025353	1100	930.932	1572.86	88.0034	ENSRNOG00000018653	Pfdn1	prefoldin subunit 1 [Source:RGD Symbol;Acc:1305603]
ENSRNOT00000020528	2755	2585.93	4369	88.0022	ENSRNOG00000015036	Ccn2	cellular communication network factor 2 [Source:RGD Symbol;Acc:621392]
ENSRNOT00000090375	2957	2787.93	4708.82	87.9749	ENSRNOG00000050994	Cttn	cortactin [Source:RGD Symbol;Acc:619839]
ENSRNOT00000017485	4928	4758.93	8034	87.9328	ENSRNOG00000012206	Dennd5a	DENN domain containing 5A [Source:RGD Symbol;Acc:1306759]
ENSRNOT00000019656	2904	2734.93	4616.02	87.9123	ENSRNOG00000014647	Cbfb	core-binding factor subunit beta [Source:RGD Symbol;Acc:620493]
ENSRNOT00000027737	692	523.076	882	87.828	ENSRNOG00000020464	Mrpl54	mitochondrial ribosomal protein L54 [Source:RGD Symbol;Acc:1305694]
ENSRNOT00000044346	7795	7625.93	12855.2	87.8038	ENSRNOG00000063313	Csnk1a1	casein kinase 1, alpha 1 [Source:RGD Symbol;Acc:71098]
ENSRNOT00000022938	1329	1159.93	1955	87.7896	ENSRNOG00000017071	Babam1	BRISC and BRCA1 A complex member 1 [Source:RGD Symbol;Acc:1359516]
ENSRNOT00000027165	2917	2747.93	4631	87.7804	ENSRNOG00000020038	Chpf	chondroitin polymerizing factor [Source:RGD Symbol;Acc:1359458]
ENSRNOT00000007437	596	427.131	719.412	87.7294	ENSRNOG00000005630	AABR07060778.1	histidine triad nucleotide binding protein 1, pseudo 1 [Source:RGD Symbol;Acc:620960]
ENSRNOT00000000184	5408	5238.93	8820	87.6909	ENSRNOG00000000170	Slc30a4	solute carrier family 30 member 4 [Source:RGD Symbol;Acc:619750]
ENSRNOT00000011123	643	474.096	798	87.6728	ENSRNOG00000008309	Rpa3	replication protein A3 [Source:RGD Symbol;Acc:1306810]
ENSRNOT00000028213	2329	2159.93	3632.17	87.5901	ENSRNOG00000020792	Etv4	ETS variant transcription factor 4 [Source:RGD Symbol;Acc:1306524]
ENSRNOT00000000079	1351	1181.93	1986.61	87.5487	ENSRNOG00000010580	Acot7	acyl-CoA thioesterase 7 [Source:RGD Symbol;Acc:628856]
ENSRNOT00000015718	2588	2418.93	4065	87.5317	ENSRNOG00000011728	Fto	FTO, alpha-ketoglutarate dependent dioxygenase [Source:RGD Symbol;Acc:1305121]
ENSRNOT00000076864	1383	1213.93	2035.75	87.3491	ENSRNOG00000016810	Stmn1	stathmin 1 [Source:RGD Symbol;Acc:2992]
ENSRNOT00000018169	1223	1053.93	1766.95	87.3254	ENSRNOG00000013545	Polr2e	RNA polymerase II, I and III subunit E [Source:RGD Symbol;Acc:1589817]
ENSRNOT00000008940	4741	4571.93	7661	87.2799	ENSRNOG00000006327	Rcc2	regulator of chromosome condensation 2 [Source:RGD Symbol;Acc:1309986]
ENSRNOT00000001941	728	559.067	936.619	87.2625	ENSRNOG00000001430	Polr2j	RNA polymerase II subunit J [Source:RGD Symbol;Acc:1310198]
ENSRNOT00000117539	1922	1752.93	2933.89	87.178	ENSRNOG00000006364	Dld	dihydrolipoamide dehydrogenase [Source:RGD Symbol;Acc:735073]
ENSRNOT00000101397	540	371.207	621.125	87.1548	ENSRNOG00000020016	LOC100361543	RhoA activator C11orf59-like [Source:RGD Symbol;Acc:2319924]
ENSRNOT00000118479	2077	1907.93	3192.16	87.1467	ENSRNOG00000001269	Ppp1cc	protein phosphatase 1 catalytic subunit gamma [Source:RGD Symbol;Acc:3377]
ENSRNOT00000027677	2166	1996.93	3340	87.1188	ENSRNOG00000020417	Gsk3a	glycogen synthase kinase 3 alpha [Source:RGD Symbol;Acc:620351]
ENSRNOT00000019192	1546	1376.93	2303	87.1185	ENSRNOG00000014117	Hmox1	heme oxygenase 1 [Source:RGD Symbol;Acc:2806]
ENSRNOT00000012209	5633	5463.93	9138	87.1113	ENSRNOG00000009195	Tnks1bp1	tankyrase 1 binding protein 1 [Source:RGD Symbol;Acc:1312021]
ENSRNOT00000081400	5509	5339.93	8928.59	87.0915	ENSRNOG00000030790	Ctnnd1	catenin delta 1 [Source:RGD Symbol;Acc:1305643]
ENSRNOT00000005138	2046	1876.93	3137	87.0552	ENSRNOG00000003858	Atp6ap2	ATPase H+ transporting accessory protein 2 [Source:RGD Symbol;Acc:1561269]
ENSRNOT00000046590	2099	1929.93	3224.99	87.0394	ENSRNOG00000030391	Ei24	EI24, autophagy associated transmembrane protein [Source:RGD Symbol;Acc:1309868]
ENSRNOT00000100541	1560	1390.93	2324	87.0278	ENSRNOG00000063216	Ccnb2	cyclin B2 [Source:RGD Symbol;Acc:1308176]
ENSRNOT00000080271	2643	2473.93	4133	87.0174	ENSRNOG00000057713	Cav2	caveolin 2 [Source:RGD Symbol;Acc:620348]
ENSRNOT00000008262	2044	1874.93	3132	87.0092	ENSRNOG00000006033	Spon2	spondin 2 [Source:RGD Symbol;Acc:708584]
ENSRNOT00000079000	966	797.028	1331.3	87.0023	ENSRNOG00000007701	Thoc7	THO complex subunit 7 [Source:RGD Symbol;Acc:1305475]
ENSRNOT00000020385	1635	1465.93	2448.26	86.9908	ENSRNOG00000014564	Yipf5	Yip1 domain family, member 5 [Source:RGD Symbol;Acc:1359165]
ENSRNOT00000072098	5581	5411.93	9023.45	86.8459	ENSRNOG00000047768	Lamb2	laminin subunit beta 2 [Source:RGD Symbol;Acc:2988]
ENSRNOT00000084320	1722	1552.93	2587.9	86.8007	ENSRNOG00000008193	Cd46	CD46 molecule [Source:RGD Symbol;Acc:3061]
ENSRNOT00000115689	938	769.029	1281.55	86.8005	ENSRNOG00000017506	Cltb	clathrin, light chain B [Source:RGD Symbol;Acc:621353]
ENSRNOT00000090561	5732	5562.93	9267	86.7689	ENSRNOG00000027540	Eeig2	EEIG family member 2 [Source:RGD Symbol;Acc:1310037]
ENSRNOT00000031272	2196	2026.93	3376	86.7545	ENSRNOG00000025592	Tspan31	tetraspanin 31 [Source:RGD Symbol;Acc:1309876]
ENSRNOT00000025955	752	583.064	969	86.5638	ENSRNOG00000019178	Taf10	TATA-box binding protein associated factor 10 [Source:RGD Symbol;Acc:1305907]
ENSRNOT00000086678	1325	1155.93	1919.79	86.5068	ENSRNOG00000020194	Hes6	hes family bHLH transcription factor 6 [Source:RGD Symbol;Acc:1312047]
ENSRNOT00000087100	2614	2444.93	4057.93	86.4503	ENSRNOG00000014626	Katnb1	katanin regulatory subunit B1 [Source:RGD Symbol;Acc:1311256]
ENSRNOT00000085707	5943	5773.93	9583.15	86.4501	ENSRNOG00000055925	Zc3h7b	zinc finger CCCH-type containing 7B [Source:RGD Symbol;Acc:1307064]
ENSRNOT00000021671	1399	1229.93	2041.35	86.45	ENSRNOG00000015713	Parva	parvin, alpha [Source:RGD Symbol;Acc:71021]
ENSRNOT00000089456	6787	6617.93	10983.1	86.4435	ENSRNOG00000016117	Myof	myoferlin [Source:RGD Symbol;Acc:1564216]
ENSRNOT00000019799	3060	2890.93	4797.48	86.4379	ENSRNOG00000014193	Lig1	DNA ligase 1 [Source:RGD Symbol;Acc:621424]
ENSRNOT00000004364	3969	3799.93	6296	86.3013	ENSRNOG00000003139	Smc1a	structural maintenance of chromosomes 1A [Source:RGD Symbol;Acc:61991]
ENSRNOT00000030340	944	775.029	1284.03	86.2953	ENSRNOG00000022153	Tmem134	transmembrane protein 134 [Source:RGD Symbol;Acc:1305824]
ENSRNOT00000022585	2942	2772.93	4594	86.294	ENSRNOG00000016678	Angptl2	angiopoietin-like 2 [Source:RGD Symbol;Acc:620004]
ENSRNOT00000018122	1559	1389.93	2302.53	86.2862	ENSRNOG00000013201	Tex264	testis expressed 264 [Source:RGD Symbol;Acc:1359353]
ENSRNOT00000111732	1808	1638.93	2713.25	86.2298	ENSRNOG00000012852	Bin1	bridging integrator 1 [Source:RGD Symbol;Acc:621786]
ENSRNOT00000019285	1496	1326.93	2194.85	86.1557	ENSRNOG00000014064	Ctsh	cathepsin H [Source:RGD Symbol;Acc:2447]
ENSRNOT00000007003	4727	4557.93	7532.54	86.08	ENSRNOG00000005263	Scaf11	SR-related CTD-associated factor 11 [Source:RGD Symbol;Acc:1598325]
ENSRNOT00000079128	916	747.031	1234	86.041	ENSRNOG00000053040	AC094643.2	None
ENSRNOT00000070822	3486	3316.93	5476.33	85.9967	ENSRNOG00000047246	Chtf8	chromosome transmission fidelity factor 8 [Source:RGD Symbol;Acc:1306894]
ENSRNOT00000085598	3738	3568.93	5891.26	85.9803	ENSRNOG00000000851	Bag6	BAG cochaperone 6 [Source:RGD Symbol;Acc:71064]
ENSRNOT00000117194	2102	1932.93	3187.54	85.8949	ENSRNOG00000000520	Srsf3	serine and arginine rich splicing factor 3 [Source:RGD Symbol;Acc:1309233]
ENSRNOT00000026909	1390	1220.93	2013	85.8778	ENSRNOG00000019813	Ppp4c	protein phosphatase 4, catalytic subunit [Source:RGD Symbol;Acc:621225]
ENSRNOT00000110762	1015	845.932	1393.67	85.8134	ENSRNOG00000019891	Sgta	small glutamine rich tetratricopeptide repeat co-chaperone alpha [Source:RGD Symbol;Acc:620815]
ENSRNOT00000010253	2424	2254.93	3714	85.7901	ENSRNOG00000007356	Chmp3	charged multivesicular body protein 3 [Source:RGD Symbol;Acc:708556]
ENSRNOT00000017312	4583	4413.93	7269.99	85.7901	ENSRNOG00000012294	Heph	hephaestin [Source:RGD Symbol;Acc:71060]
ENSRNOT00000048293	1507	1337.93	2203	85.7648	ENSRNOG00000031431	Cdca8	cell division cycle associated 8 [Source:RGD Symbol;Acc:1566306]
ENSRNOT00000105321	1999	1829.93	3011.64	85.723	ENSRNOG00000004921	Nusap1	nucleolar and spindle associated protein 1 [Source:RGD Symbol;Acc:1305764]
ENSRNOT00000108532	1004	834.932	1373.36	85.6765	ENSRNOG00000018584	LOC100359583	hypothetical protein LOC100359583 [Source:RGD Symbol;Acc:2323611]
ENSRNOT00000017211	2828	2658.93	4373	85.6645	ENSRNOG00000012751	Tm9sf2	transmembrane 9 superfamily member 2 [Source:RGD Symbol;Acc:1359230]
ENSRNOT00000017794	673	504.083	828.658	85.6253	ENSRNOG00000012985	Pfdn5	prefoldin subunit 5 [Source:RGD Symbol;Acc:1311436]
ENSRNOT00000050373	1858	1688.93	2774.77	85.5745	ENSRNOG00000000798	Gnl1	G protein nucleolar 1 [Source:RGD Symbol;Acc:1303051]
ENSRNOT00000005996	2128	1958.93	3218	85.5648	ENSRNOG00000004515	Pes1	pescadillo ribosomal biogenesis factor 1 [Source:RGD Symbol;Acc:1559814]
ENSRNOT00000016351	3393	3223.93	5292.38	85.5055	ENSRNOG00000011785	Xrn2	5'-3' exoribonuclease 2 [Source:RGD Symbol;Acc:1310218]
ENSRNOT00000012715	3511	3341.93	5485.87	85.502	ENSRNOG00000008797	Tmpo	thymopoietin [Source:RGD Symbol;Acc:3875]
ENSRNOT00000106630	1854	1684.93	2764.31	85.4542	ENSRNOG00000056207	Capza2	capping actin protein of muscle Z-line subunit alpha 2 [Source:RGD Symbol;Acc:1549770]
ENSRNOT00000113737	2808	2638.93	4324.23	85.3511	ENSRNOG00000064233	Serf2	small EDRK-rich factor 2 [Source:RGD Symbol;Acc:1588368]
ENSRNOT00000062054	4531	4361.93	7143.15	85.2981	ENSRNOG00000010286	Cast	calpastatin [Source:RGD Symbol;Acc:2278]
ENSRNOT00000026416	4002	3832.93	6268	85.1778	ENSRNOG00000019507	Hnrnpul2	heterogeneous nuclear ribonucleoprotein U-like 2 [Source:RGD Symbol;Acc:1562784]
ENSRNOT00000082846	1271	1101.93	1801.69	85.1636	ENSRNOG00000058539	Ccnb1	cyclin B1 [Source:RGD Symbol;Acc:2291]
ENSRNOT00000015177	3177	3007.93	4913.51	85.0848	ENSRNOG00000010543	Srpra	SRP receptor subunit alpha [Source:RGD Symbol;Acc:1311504]
ENSRNOT00000014062	4733	4563.93	7447.37	84.9948	ENSRNOG00000009935	Xpo1	exportin 1 [Source:RGD Symbol;Acc:620517]
ENSRNOT00000074649	4266	4096.93	6685.13	84.9923	ENSRNOG00000048205	Ube2h	ubiquitin-conjugating enzyme E2H [Source:RGD Symbol;Acc:2319288]
ENSRNOT00000006369	4055	3885.93	6339.89	84.9797	ENSRNOG00000004657	Sec23a	Sec23 homolog A, COPII coat complex component [Source:RGD Symbol;Acc:1309103]
ENSRNOT00000004609	5277	5107.93	8325	84.8922	ENSRNOG00000003276	Myo1d	myosin ID [Source:RGD Symbol;Acc:621321]
ENSRNOT00000079891	6563	6393.93	10413.7	84.8328	ENSRNOG00000060614	Pxdn	peroxidasin [Source:RGD Symbol;Acc:1560694]
ENSRNOT00000008730	1640	1470.93	2395.28	84.8188	ENSRNOG00000006467	Eif2b2	eukaryotic translation initiation factor 2B subunit beta [Source:RGD Symbol;Acc:620820]
ENSRNOT00000039997	575	406.154	660.555	84.7123	ENSRNOG00000028411	Pcnp	PEST proteolytic signal containing nuclear protein [Source:RGD Symbol;Acc:1563775]
ENSRNOT00000015756	566	397.164	645.151	84.6096	ENSRNOG00000011817	Rpl22l1	ribosomal protein L22 like 1 [Source:RGD Symbol;Acc:1309517]
ENSRNOT00000008877	1837	1667.93	2709	84.5979	ENSRNOG00000006499	Cops5	COP9 signalosome subunit 5 [Source:RGD Symbol;Acc:1310301]
ENSRNOT00000006708	1746	1576.93	2561	84.5912	ENSRNOG00000005024	Cdkn2aipnl	CDKN2A interacting protein N-terminal like [Source:RGD Symbol;Acc:1308696]
ENSRNOT00000010194	1428	1258.93	2043.47	84.5462	ENSRNOG00000007756	Atg101	autophagy related 101 [Source:RGD Symbol;Acc:1359310]
ENSRNOT00000110789	1476	1306.93	2121.24	84.5407	ENSRNOG00000034198	Tceal9	transcription elongation factor A like 9 [Source:RGD Symbol;Acc:1592975]
ENSRNOT00000038497	466	297.558	482.938	84.5373	ENSRNOG00000027791	AABR07015346.1	cytochrome c oxidase subunit 7A2 [Source:RGD Symbol;Acc:68365]
ENSRNOT00000114963	948	779.029	1264.18	84.5249	ENSRNOG00000017279	Tmem50a	transmembrane protein 50A [Source:RGD Symbol;Acc:1305638]
ENSRNOT00000009549	1721	1551.93	2516.28	84.4528	ENSRNOG00000007221	Dut	deoxyuridine triphosphatase [Source:RGD Symbol;Acc:620849]
ENSRNOT00000111303	581	412.149	668.225	84.4495	ENSRNOG00000020542	Krtcap2	keratinocyte associated protein 2 [Source:RGD Symbol;Acc:1308413]
ENSRNOT00000024840	2046	1876.93	3043	84.4466	ENSRNOG00000018358	Nt5dc2	5'-nucleotidase domain containing 2 [Source:RGD Symbol;Acc:1305524]
ENSRNOT00000014274	2543	2373.93	3848.6	84.4429	ENSRNOG00000010482	Impa1	inositol monophosphatase 1 [Source:RGD Symbol;Acc:69254]
ENSRNOT00000019824	5665	5495.93	8906	84.4054	ENSRNOG00000014599	Dhx36	DEAH-box helicase 36 [Source:RGD Symbol;Acc:1308767]
ENSRNOT00000070862	1584	1414.93	2292	84.3738	ENSRNOG00000048320	Ndufa11	NADH:ubiquinone oxidoreductase subunit A11 [Source:RGD Symbol;Acc:1303292]
ENSRNOT00000101188	908	739.032	1196.75	84.3471	ENSRNOG00000018816	Cox5a	cytochrome c oxidase subunit 5A [Source:RGD Symbol;Acc:620607]
ENSRNOT00000109162	3252	3082.93	4983.63	84.1996	ENSRNOG00000042189	Rab31	RAB31, member RAS oncogene family [Source:RGD Symbol;Acc:628598]
ENSRNOT00000024349	1057	887.932	1433	84.0611	ENSRNOG00000017829	Ssu72	SSU72 homolog, RNA polymerase II CTD phosphatase [Source:RGD Symbol;Acc:1307854]
ENSRNOT00000014415	1594	1424.93	2299.32	84.0493	ENSRNOG00000010067	Lypla2	lysophospholipase 2 [Source:RGD Symbol;Acc:620210]
ENSRNOT00000000886	3393	3223.93	5201.25	84.0331	ENSRNOG00000000697	Coro1c	coronin 1C [Source:RGD Symbol;Acc:1564490]
ENSRNOT00000016851	1063	893.932	1441.38	83.9851	ENSRNOG00000028746	Gsto1	glutathione S-transferase omega 1 [Source:RGD Symbol;Acc:70952]
ENSRNOT00000007015	1110	940.932	1515	83.8655	ENSRNOG00000004903	Ebp	EBP, cholestenol delta-isomerase [Source:RGD Symbol;Acc:620957]
ENSRNOT00000112785	1646	1476.93	2376.44	83.81	ENSRNOG00000002693	Nme1	NME/NM23 nucleoside diphosphate kinase 1 [Source:RGD Symbol;Acc:70497]
ENSRNOT00000113858	2976	2806.93	4512.79	83.7417	ENSRNOG00000048277	Srrt	serrate, RNA effector molecule [Source:RGD Symbol;Acc:1591241]
ENSRNOT00000081916	2342	2172.93	3491.68	83.6984	ENSRNOG00000030683	Vps26a	VPS26 retromer complex component A [Source:RGD Symbol;Acc:1359254]
ENSRNOT00000011158	1906	1736.93	2790.26	83.6741	ENSRNOG00000008374	Nipsnap1	nipsnap homolog 1 [Source:RGD Symbol;Acc:1310419]
ENSRNOT00000016084	9434	9264.93	14873.4	83.6175	ENSRNOG00000011887	Rskr	ribosomal protein S6 kinase related [Source:RGD Symbol;Acc:1596488]
ENSRNOT00000026564	3522	3352.93	5377	83.5303	ENSRNOG00000019582	Mthfd1l	methylenetetrahydrofolate dehydrogenase (NADP+ dependent) 1-like [Source:RGD Symbol;Acc:1307311]
ENSRNOT00000067751	3382	3212.93	5148.98	83.4734	ENSRNOG00000002935	Ankrd40	ankyrin repeat domain 40 [Source:RGD Symbol;Acc:1594678]
ENSRNOT00000112618	4483	4313.93	6912.39	83.461	ENSRNOG00000032677	Tssc4	tumor suppressing subtransferable candidate 4 [Source:RGD Symbol;Acc:1307043]
ENSRNOT00000026646	1127	957.932	1534.78	83.4525	ENSRNOG00000019634	Chrng	cholinergic receptor nicotinic gamma subunit [Source:RGD Symbol;Acc:2354]
ENSRNOT00000065229	4008	3838.93	6147.83	83.4142	ENSRNOG00000007462	Septin8	septin 8 [Source:RGD Symbol;Acc:1308449]
ENSRNOT00000010386	1410	1240.93	1987.25	83.4128	ENSRNOG00000007788	Gemin4	gem (nuclear organelle) associated protein 4 [Source:RGD Symbol;Acc:1563715]
ENSRNOT00000014934	1288	1118.93	1790.48	83.348	ENSRNOG00000011078	Srm	spermidine synthase [Source:RGD Symbol;Acc:620796]
ENSRNOT00000016768	2783	2613.93	4182	83.3333	ENSRNOG00000011951	Plk2	polo-like kinase 2 [Source:RGD Symbol;Acc:620760]
ENSRNOT00000003941	2073	1903.93	3041.53	83.2089	ENSRNOG00000002914	Trmt1	tRNA methyltransferase 1 [Source:RGD Symbol;Acc:1305992]
ENSRNOT00000005127	2214	2044.93	3264.35	83.147	ENSRNOG00000003743	Dars1	aspartyl-tRNA synthetase 1 [Source:RGD Symbol;Acc:621167]
ENSRNOT00000086177	1748	1578.93	2519.2	83.1051	ENSRNOG00000011621	LOC100911576	heterogeneous nuclear ribonucleoproteins C1/C2-like [Source:RGD Symbol;Acc:6491888]
ENSRNOT00000026831	2099	1929.93	3078.58	83.0877	ENSRNOG00000019752	Slc29a1	solute carrier family 29 member 1 [Source:RGD Symbol;Acc:61899]
[truncated: 52,852 more rows]
